# Supplementary material for: Discovery and molecular basis of subtype-selective cyclophilin inhibitors
Source: Nat Chem Biol. 2022 Sep 26;18(11):1184–95. doi: 10.1038/s41589-022-01116-1 (PMC9596378; doi:10.1038/s41589-022-01116-1)
Supplement: Supplementary file 4 — Table of prolyl-isomerase inhibition IC50 vales for reported compounds. [file 41589_2022_1116_MOESM4_ESM.xlsx]

## Sheet: Potency
	Wild-Type Cyclophilin Prolyl Isomerase Inhibition IC50 Values (µM)											Mutant Cyclophilin Prolyl Isomerase Inhibition IC50 Values (µM)
	CypD	CypA	CypB	CypC	CypE	CypG	CypH	Cyp40	NKTR	PPIL1	PPWD1	CypD S123E	CypD R124A	CypD R124K	CypD K118A	CypD K118E	CypD K118E/R124A	CypA	CypA E81S/K82R	CypB	CypB E121S	CypE K212A	CypE K217A	CypE K218A
CsA	0.013	0.014	0.015	0.016	0.021	0.02	0.08	0.14	0.5	0.027	0.2	0.012	0.013	0.009	0.019	0.008		0.014	0.012	0.015	0.008	0.021	0.028	0.031
JOMBt	17	60	5	23	23	16	100	19	60	40	> 100
A14	3.8	19	2.7	9	13	>100	>100	3	>100	10	100
A25	3.6	16	0.9	6.5	14	1.9	24	2.6	8	11	40
A26	0.2	1.1	0.1	0.53	0.8	0.84	2.7	0.4	4.2	0.6	3.4
B1	0.04	0.07	0.03	0.079	0.099	70	20	0.05	>100	0.2	1.4
B2	0.18	0.24	0.16	0.38	0.3	37	100	0.26	100	1.9	3.2
B3	1.5	10	1.5	7	12	23	>100	3	>100	10	100
B4	0.08	0.28	0.05	0.122	0.32	1.8	10	0.07	9	0.3	0.45
B5	0.064	0.3	0.09	0.136	0.51	36	>100	0.2	>100	1.3	1.6
B6	0.37	1.5	0.16	1.2	0.78	3.7	12	1.2	8.1	2	14
B7	0.49	1.3	0.3	0.81	1.1	19	1.5	1.1	39	2.2	10
B8	0.38	1.2	0.3	0.46	3	>50	>100	0.4	>50	2.4	>50
B9	0.39	1.2	0.17	0.5	1	>50	>100	0.6	>50	3	12
B10	0.12	1.1	0.15	1	0.39	1.9	90	0.15	5	0.35	0.8
B11	0.21	0.35	0.13	0.7	0.9	>100	40	0.3	>100	1.1	4.1
B12	0.3	0.5	0.15	0.9	0.7	>50	>50	0.23	>50	1.9	10
B13	0.33	2.5	0.4	1.5	3	>100	60	0.9	>100	1.2	6
B14	0.22	0.7	0.2	2.3	0.9	30	>100	0.9	50	0.6	3.2
B15	0.038	0.4	0.08	0.38	0.15	1.8	80	0.06	4.9	0.1	0.88
B16	0.15	0.6	0.12	0.32	0.46	6	>100	0.12	8	0.14	0.37
B17	0.08	0.5	0.12	0.7	0.23	6	40	0.13	21	0.14	0.8
B18	0.11	0.7	0.22	1.9	0.40	40	40	0.26	>100	0.3	3
B19	0.4	3	0.6	3.5	1.4	27	42	0.9	70	0.43	4.2
B20	0.3	3.1	2	60	1.6	>100	>100	2.6	>100	1.4	>100
B21	0.17	1.6	1.1	8	1.4	>100	>100	4	>100	11	>100
B22	0.04	0.7	0.23	14	0.13	10	100	1	>100	0.6	50
B23	0.0078	0.08	0.022	5	0.019	5	30	1.7	>100	0.13	11	0.023	0.003	0.0029	0.07	0.18		0.08	0.023	0.022	0.008
B24	0.0019	0.01	0.005	1.5	0.004	11	>50	0.15	13	0.02	6
B25	0.003	0.037	0.011	1.8	0.009	25	50	0.21	>50	0.02	10	0.008	0.002	0.0029	0.019	0.06		0.037	0.0062	0.011	0.0022
B26	0.1	0.5	0.3	6	0.5	13	>100	3	>100	1.1	>100
B27	0.27	2.7	1.1	8	1.1	>50	>50	5	>50	3	>50
B28	0.11	0.9	0.27	1.2	0.19	30	50	1.4	>100	0.15	3
B29	0.14	1.2	0.4	2.3	0.33	37	>50	1.6	>50	0.23	3.7
B30	0.095	0.8	0.23	2.2	0.14	>50	>50	1.7	>50	0.4	7
B31	10	30	4	3	10	50	>50	12	>50	20	7
B32	6	8	3	1.2	7	11	>50	4	>50	2	0.8		0.7			1.1	0.06
B33	0.07	0.4	0.16	0.36	0.4	6	40	0.19	10	0.12	0.3
B34	0.01	0.05	0.018	0.06	0.014	4	30	0.031	17	0.015	0.15
B35	0.007	0.23	0.05	7	0.07	6	>50	0.09	50	0.21	16
B36	0.04	0.7	0.16	16	0.17	17	50	3	30	0.34	27
B37	0.008	0.072	0.02	7	0.0097	40	10	4	50	0.16	19
B38	0.028	0.5	0.18	>25	0.07	11	>25	1.3	>25	0.27	>25
B39	0.03	0.7	0.034	4	0.1	>25	>25	3	>25	0.3	>25
B40	0.23	1.7	0.4	16	1.2	>50	>50	2.3	>50	0.8	30
B41	0.12	1.8	0.6	21	0.3	30	>50	4	>50	0.6	36
B42	0.13	1.4	0.3	3	0.17	14	12	7	>25	0.05	3
B43	0.19	3	0.4	37	0.8	40	>50	4	>50	1	>50
B44	1	10	2	>10	2.1	10	>10	>10	>10	2	>10
B45	0.17	2.4	0.4	15	0.7	9	>10	0.5	>10	1.6	>10
B46	0.08	0.8	0.19	11	0.23	5	10	5	>10	0.1	>10
B47	0.11	1.5	0.26	13	0.25	>25	>25	5	>25	0.32	40
B48	0.09	1.9	0.4	15	0.19	>10	>10	4	>10	0.6	>10
B49	0.3	4	1.2	>10	0.6	2.1	>10	>10	>10	3	>10
B50	0.06	0.8	0.2	15	0.14	10	>25	1.6	>10	0.4	>10
B51	0.08	0.41	0.11	13	0.22	>25	>25	10	>25	3	10
B52	0.01	1.1	0.21	>100	0.31	>100	>100	22	>100	6	>100	0.24	0.017	0.02	0.073	0.3		1.2	0.027	0.2	0.008
B53	0.057	3.4	1.1	>50	0.8	>50	>50	>50	>50	>50	>50	0.8	0.032	0.1	0.9	4		3	0.18	0.5	0.05
B52-A	0.019	1.5	0.6	>50	0.32	>50	>50	15	>50	20	>50
B53-A	0.1	6	4	>50	1	>50	>50	>50	>50	>50	>50
*B52-A	25	>50	>50	>50	>50	>50	>50	>50	>50	>50	>50
*B53-A	>50	>50	>50	>50	>50	>50	>50	>50	>50	>50	>50
C1A	4	7	6	>50	0.9	50	50	7	50	3	30
C3A	0.6	3	4	17	0.013	40	>50	1.8	33	0.4	8											0.03	0.019	2
C5A	0.18	5	2	3	1	7	>10	0.5	2	>10	5
C6A	1.1	6	8	5	4	1.3	4	1	5	>10	>10
B52-Cy5	0.007	0.19	0.4	5	1	10	10	>10	7	4	>10
B53-Cy5	0.029	0.3	1.5	>2	1.1	>2	>2	>2	>2	>2	>2
*B52-Cy5	>10	>10	>10	>10	>10	>10	>10	>10	>10	>10	>10
*B53-Cy5	>10	>10	>10	>10	>10	>10	>10	>10	>10	>10	>10
B52-Et-Cy5	>2
B53-Et-Cy5	>2
*B52-Et-Cy5	>2
*B53-Et-Cy5	>2
