# Supplementary material for: Discovery and molecular basis of subtype-selective cyclophilin inhibitors
Source: Nat Chem Biol. 2022 Sep 26;18(11):1184–95. doi: 10.1038/s41589-022-01116-1 (PMC9596378; doi:10.1038/s41589-022-01116-1)
Supplement: Source Data Fig. 1 — Prolyl-isomerase inhibition biochemical data. [file 41589_2022_1116_MOESM5_ESM.xlsx]

## Sheet: Fig. 1b
Dose (µM)	CypD			CypA			CypB			CypC			CypE			CypG			CypH			Cyp40			NKTR			PPIL1			PPWD1
Peptide Only (Internal Control, average of 12 replicates)												0.0094042			0.0094042			0.0094042									0.0094042						0.0094042
100										0.01437	0.01748	0.01725	0.04374	0.04812	0.04975	0.02181	0.02148	0.02056							0.01648	0.01749	0.01963				0.04004	0.04586	0.04054
50										0.02249	0.02384	0.02109	0.0653	0.06917	0.05965	0.03176	0.03143	0.03271							0.02033	0.02208	0.02852				0.05	0.05308	0.05053
25										0.02953	0.03098	0.02949	0.08427	0.09356	0.07874	0.04647	0.0386	0.04457							0.02779	0.02639	0.02604				0.05762	0.06324	0.05443
12.5										0.03472	0.03846	0.03561	0.1089	0.1216	0.08447	0.05516	0.05587	0.05397							0.02883	0.02929	0.02898				0.06365	0.0691	0.06336
6.25										0.04305	0.04431	0.04422	0.1085	0.1391	0.09455	0.06675	0.06682	0.0652							0.03004	0.03039	0.0307				0.07022	0.07146	0.06249
3.125										0.04366	0.0479	0.04621	0.1156	0.1236	0.1054	0.0718	0.07794	0.07166							0.03108	0.03258	0.02962				0.07121	0.07451	0.06645
1.5625										0.04952	0.04947	0.0523	0.1367	0.161	0.14563	0.08117	0.08501	0.07967							0.03386	0.03422	0.03174				0.07255	0.07905	0.06582
Protein+peptide (Internal Control)										0.05358	0.05154	0.05336	0.154	0.1602	0.1654	0.09625	0.09257	0.08956							0.03503	0.03355	0.03331				0.07681	0.06998	0.06932
Peptide Only (Internal Control, average of 12 replicates)			0.0094042
48.74	0.02862	0.0253	0.02445
24.37	0.03682	0.03561	0.03399
12.185	0.05223	0.04891	0.04742
6.0925	0.0615	0.06006	0.05939
3.04625	0.07371	0.07096	0.07138
1.52313	0.08108	0.07643	0.07682
0.761563	0.08251	0.07757	0.07385
Protein+peptide (Internal Control)	0.07803	0.07531	0.07236
Peptide Only (Internal Control, average of 12 replicates)						0.0094042			0.0094042												0.0094042			0.0094042						0.0094042
100				0.0538169	0.0484059	0.051053	0.0203481	0.0187646	0.019943										0.0403564	0.0421447	0.0349659	0.0236615	0.0194898	0.017599				0.0318969	0.0244028	0.0238123
50				0.0629038	0.0631248	0.0740788	0.0228412	0.0224794	0.0201595										0.0457163	0.0502133	0.0511751	0.0278634	0.0324582	0.0288392				0.0423231	0.0336962	0.0379671
25				0.0924249	0.0816508	0.0998793	0.0306465	0.0294791	0.0320111										0.0534427	0.061144	0.060531	0.0372404	0.0353901	0.035008				0.0425466	0.047049	0.0517611
12.5				0.103549	0.0844493	0.108305	0.047137	0.0484737	0.0448828										0.0615477	0.0628301	0.0622543	0.0507367	0.0760159	0.052404				0.0549409	0.0586895	0.058523
6.25				0.106094	0.0789148	0.0908577	0.0564448	0.0562874	0.0660267										0.0631078	0.0690839	0.0672377	0.0949096	0.0722201	0.0680198				0.0774281	0.0498954	0.0648397
3.125				0.107528	0.10051	0.0870703	0.0672791	0.0697208	0.0841092										0.0673304	0.0674481	0.0766261	0.0712577	0.0791502	0.0917874				0.0717929	0.0696324	0.0867231
1.5625				0.104535	0.0895856	0.112119	0.075222	0.0798663	0.101332										0.0725379	0.0674595	0.0721934	0.0909003	0.076944	0.127775				0.0729904	0.0655621	0.0732069
0.78125				0.117591	0.0945441	0.108542	0.0862459	0.0876983	0.136417										0.0613075	0.0624655	0.0652697	0.0836671	0.0807251	0.107723				0.0869476	0.0724116	0.0735169
Protein+peptide (Internal Control, average of 12 replicates)						0.117378			0.11735										0.0709651	0.0709651	0.0709651	0.0853976	0.0853976	0.0853976						0.070698

## Sheet: Fig. 1c
Dose (µM)	CypD			CypA			CypB			CypC			CypE			CypG			CypH			Cyp40			NKTR			PPIL1			PPWD1
Peptide Only (Internal Control, average of 12 replicates)			0.0094042									0.0094042			0.0094042
10	0.01236	0.01026	0.01145							0.01045	0.01015	0.009726	0.02049	0.0189	0.02103
5	0.01892	0.01738	0.01806							0.01575	0.01381	0.01609	0.02975	0.03185	0.03095
2.5	0.02645	0.02498	0.02404							0.01866	0.01943	0.01971	0.04484	0.0451	0.04912
1.25	0.03936	0.03475	0.03501							0.0236	0.02482	0.02616	0.06296	0.06529	0.06769
0.625	0.05479	0.05097	0.0459							0.03081	0.02881	0.03234	0.08769	0.08876	0.08813
0.3125	0.07378	0.05962	0.06173							0.03587	0.04723	0.03951	0.1037	0.1092	0.1019
0.15625	0.08615	0.0795	0.07856							0.04275	0.0422	0.04425	0.1193	0.1291	0.1261
0.078125	0.106	0.1009	0.08741							0.04752	0.04849	0.05056	0.1304	0.1447	0.1259
0.0390625	0.1094	0.1065	0.1073							0.05275	0.05238	0.05323	0.108	0.1311	0.1491
0.0195312										0.05604	0.05471	0.05717	0.1496	0.1487	0.1435
0.00976562										0.05489	0.05421	0.05489	0.1593	0.1548	0.1503
Protein+peptide (Internal Control)	0.1039	0.1027	0.111							0.05815	0.05653	0.05681	0.1365	0.1548	0.1615
Peptide Only (Internal Control, average of 12 replicates)																		0.0094042									0.0094042						0.0094042
100																0.007778	0.007831	0.007488							0.01124	0.01097	0.01141				0.01024	0.00935	0.01013
50																0.01097	0.01065	0.01137							0.01185	0.01206	0.01146				0.01327	0.01652	0.01267
25																0.01356	0.01298	0.01374							0.01438	0.01485	0.01482				0.01801	0.02141	0.02027
12.5																0.0156	0.01547	0.01461							0.01912	0.01834	0.01769				0.02331	0.02982	0.0249
6.25																0.01984	0.01847	0.01877							0.02538	0.02398	0.0252				0.03283	0.03687	0.03345
3.125																0.0269	0.02617	0.02469							0.03206	0.03064	0.02909				0.04184	0.05009	0.04279
1.5625																0.03983	0.03766	0.03736							0.03979	0.0363	0.03606				0.052	0.05708	0.05525
0.78125																0.05614	0.05266	0.04902							0.04221	0.04119	0.03878				0.05849	0.06549	0.06199
0.390625																0.06922	0.06411	0.06314							0.04562	0.04203	0.04129				0.06985	0.0678	0.07163
0.195312																0.08534	0.07797	0.07759							0.04809	0.04386	0.04227				0.06977	0.07549	0.06989
0.0976562																0.08629	0.09104	0.08326							0.04695	0.04505	0.042				0.07087	0.08525	0.07157
Protein+peptide (Internal Control)																0.09615	0.08771	0.09234							0.05003	0.04726	0.0452				0.07721	0.08055	0.07912
Peptide Only (Internal Control, average of 12 replicates)						0.0094042			0.0094042												0.0094042			0.0094042						0.0094042
10				0.0210889	0.0251016	0.0276802	0.0149279	0.0163924	0.0131555										0.0253768	0.024699	0.0254602	0.017137	0.0156421	0.0135195				0.0206883	0.0194274	0.01689
3.33333				0.0398268	0.0379399	0.0444296	0.0156662	0.0200541	0.0222638										0.0371726	0.0398565	0.0371314	0.0211034	0.019469	0.0184362				0.0326357	0.0325735	0.030953
1.11111				0.0796702	0.0598653	0.0640205	0.0228829	0.0273803	0.0252284										0.053748	0.0504154	0.048634	0.0327558	0.0323561	0.0371352				0.0530657	0.0500983	0.0519588
0.37037				0.0886163	0.0766893	0.0571074	0.0465617	0.0399665	0.0437368										0.0666255	0.0581778	0.059473	0.0485032	0.0444811	0.0534869				0.0794023	0.0606078	0.0718774
0.123457				0.125822	0.0872651	0.110558	0.0656171	0.0556757	0.0673592										0.0675138	0.0593415	0.0706933	0.0623991	0.0578552	0.0669862				0.0796334	0.0694035	0.0869313
0.0411523				0.0888883	0.111075	0.105458	0.0633168	0.0736112	0.0667979										0.06093	0.0665413	0.0693497	0.0567161	0.0704027	0.0795127				0.0771393	0.100276	0.111876
0.0137174				0.0837943	0.0954011	0.107624	0.072786	0.0740819	0.102096										0.0620496	0.0623097	0.0682589	0.0557497	0.0786786	0.0990129				0.082297	0.0931196	0.102835
0.00457247				0.104807	0.0972711	0.086543	0.0810884	0.0865162	0.114385										0.0625863	0.070269	0.0746108	0.0732901	0.0752776	0.062836				0.0888302	0.08949	0.11242
Protein+peptide (Internal Control, average of 12 replicates)						0.121288			0.11735												0.0709651			0.0853976						0.112689
