# Supplementary material for: Discovery and molecular basis of subtype-selective cyclophilin inhibitors
Source: Nat Chem Biol. 2022 Sep 26;18(11):1184–95. doi: 10.1038/s41589-022-01116-1 (PMC9596378; doi:10.1038/s41589-022-01116-1)
Supplement: Source Data Fig. 2 — Prolyl-isomerase inhibition biochemical data. [file 41589_2022_1116_MOESM6_ESM.xlsx]

## Sheet: Fig. 2b
B1
Dose (µM)	CypD			CypA			CypB			CypC			CypE			CypG			CypH			Cyp40			NKTR			PPIL1			PPWD1
Peptide Only (Internal Control, average of 12 replicates)			0.0094042									0.0094042			0.0094042																		0.0094042
2.5	0.009932	0.009111	0.008108							0.009144	0.00999	0.01009	0.0149	0.01299	0.01222																0.02331	0.02391	0.0225
1.25	0.01434	0.01347	0.01416							0.01345	0.01256	0.01367	0.02174	0.02048	0.01944																0.03009	0.02964	0.0254
0.625	0.0197	0.01788	0.01929							0.01677	0.01627	0.01518	0.03167	0.02791	0.02701																0.04382	0.04097	0.03416
0.3125	0.0261	0.02523	0.02516							0.01917	0.0189	0.01739	0.04144	0.0397	0.03654																0.04787	0.04701	0.04264
0.15625	0.03845	0.03512	0.03854							0.02267	0.02159	0.02162	0.05184	0.04744	0.04506																0.04828	0.0525	0.04634
0.078125	0.05821	0.05418	0.05518							0.02847	0.0253	0.02646	0.06552	0.06127	0.05879																0.04871	0.04927	0.04631
0.0390625	0.07882	0.0807	0.08119							0.035	0.03188	0.03161	0.08777	0.07578	0.07602																0.05208	0.05238	0.05082
0.0195312	0.0977	0.1005	0.09149							0.03963	0.03695	0.03646	0.09053	0.08335	0.08401																0.05207	0.05349	0.04937
0.00976562	0.1045	0.1074	0.1165							0.04356	0.0401	0.04072	0.1019	0.09727	0.09617																0.05613	0.05695	0.05468
0.00488281	0.1171	0.1006	0.1105							0.04435	0.04111	0.04239	0.1194	0.1024	0.1063																0.05268	0.05435	0.05318
0.00244141	0.1167	0.1009	0.132							0.04561	0.0417	0.04308	0.1145	0.1032	0.1074																0.05276	0.05431	0.05271
Protein+peptide (Internal Control)	0.1193	0.1336	0.1317							0.0457	0.04299	0.04255	0.1091	0.1013	0.1031																0.05341	0.05425	0.05373
Peptide Only (Internal Control, average of 12 replicates)																		0.0094042									0.0094042
100																0.03357	0.03853	0.03559							0.02401	0.02915	0.0269
50																0.05369	0.05651	0.05019							0.03275	0.03195	0.02857
25																0.06566	0.06625	0.06165							0.03462	0.03246	0.03111
12.5																0.07476	0.07359	0.07437							0.03629	0.03152	0.03174
6.125																0.0775	0.0774	0.07959							0.03455	0.03286	0.03325
Protein+peptide (Internal Control)																0.08319	0.08183	0.08633							0.03324	0.03145	0.03175
Peptide Only (Internal Control, average of 12 replicates)						0.0094042			0.0094042
2.5				0.0170263	0.0193065	0.0224688	0.0149211	0.0169672	0.013915
0.833333				0.0276103	0.0237759	0.0292402	0.0317649	0.0219001	0.0212684
0.277778				0.0451251	0.0386543	0.0391259	0.0330312	0.0345348	0.0351718
0.0925926				0.0624418	0.0555345	0.0547788	0.0513096	0.046375	0.0485752
0.0308642				0.0845998	0.0818778	0.0867929	0.065069	0.0521918	0.0626472
0.0102881				0.0941736	0.0815614	0.0981366	0.0585716	0.0702364	0.0823454
0.00342935				0.107005	0.0981641	0.130182	0.092931	0.0894224	0.113299
0.00114312				0.074894	0.0817988	0.120842	0.0867607	0.0761179	0.104521
Protein+peptide (Internal Control, average of 12 replicates)						0.117378			0.11735
Peptide Only (Internal Control, average of 12 replicates)																					0.0094042			0.0094042						0.0094042
50																			0.0285424	0.0276943	0.0276062	0.0138437	0.0131702	0.0146636				0.0128116	0.0162708	0.0108136
16.6667																			0.0453863	0.040924	0.0470737	0.0133157	0.0143919	0.013028				0.0153925	0.0138958	0.0123778
5.55556																			0.0523072	0.0564315	0.0555492	0.0142976	0.0133928	0.0138583				0.0179735	0.017505	0.0194913
1.85185																			0.0544619	0.0620055	0.0609429	0.0175122	0.0167163	0.014318				0.0260358	0.0253376	0.0239998
0.617284																			0.0592398	0.0627826	0.0698809	0.0239614	0.0198241	0.0209227				0.0444221	0.0369214	0.0406971
0.205761																			0.0602657	0.0617031	0.0647478	0.0342795	0.0314679	0.0319657				0.0555349	0.060813	0.0634559
0.0685871																			0.0659032	0.0615633	0.0686527	0.0483065	0.0491387	0.0476144				0.0765787	0.0756359	0.0807133
0.0228624																			0.0582279	0.0619774	0.0729479	0.0553681	0.0509091	0.0525961				0.0900969	0.0884284	0.102216
Protein+peptide (Internal Control)																			0.0709651	0.0709651	0.0709651	0.0853976	0.0853976	0.0853976				0.112689	0.112689	0.112689
B2
Dose (µM)	CypD			CypA			CypB			CypC			CypE			CypG			CypH			Cyp40			NKTR			PPIL1			PPWD1
Peptide Only (Internal Control, average of 12 replicates)			0.0094042									0.0094042			0.0094042																		0.0094042
10	0.008945	0.03402	0.01057							0.009494	0.009626	0.009002	0.008566	0.009565	0.009677																0.0224	0.02303	0.02481
5	0.01132	0.01248	0.01357							0.01304	0.01485	0.01185	0.01397	0.01461	0.01313																0.03369	0.0291	0.03053
2.5	0.0143	0.01947	0.02017							0.01704	0.018	0.01642	0.02324	0.0218	0.01925																0.04134	0.04153	0.04427
1.25	0.02117	0.02794	0.0263							0.02258	0.02214	0.02094	0.03208	0.02851	0.02629																0.05311	0.05273	0.05312
0.625	0.03197	0.04004	0.03906							0.02805	0.0282	0.0272	0.04345	0.04205	0.03853																0.0549	0.05757	0.05993
0.3125	0.0483	0.05915	0.05559							0.03472	0.03475	0.034	0.0578	0.05386	0.0523																0.06089	0.06073	0.06267
0.15625	0.06823	0.08697	0.08033							0.04287	0.04429	0.04035	0.07541	0.07108	0.06602																0.06342	0.0629	0.06451
0.078125	0.0906	0.1127	0.1064							0.04827	0.04606	0.04304	0.08163	0.08105	0.08006																0.0685	0.06494	0.06712
0.0390625	0.1094	0.1294	0.1367							0.05511	0.05318	0.05171	0.08953	0.08464	0.08549																0.07199	0.07365	0.06621
0.0195312	0.1243	0.1374	0.1472							0.05812	0.0569	0.05659	0.1041	0.09004	0.09109																0.07052	0.06933	0.06942
0.00976562										0.05723	0.05806	0.05564	0.1022	0.09371	0.09482																0.06958	0.06894	0.06376
Protein+peptide (Internal Control)	0.1361	0.1444	0.1605							0.05614	0.05773	0.05469	0.1132	0.1015	0.1005																0.06538	0.06714	0.06868
Peptide Only (Internal Control, average of 12 replicates)																											0.0108646
100																									0.0243018	0.0253976	0.0236642
33.3333																									0.0339971	0.0319984	0.0300049
11.1111																									0.0327224	0.0287045	0.0315358
3.7037																									0.0307129	0.0321802	0.0333684
1.23457																									0.0337218	0.031505	0.033406
0.411523																									0.0324962	0.0337973	0.0271861
0.137174																									0.0316424	0.0331361	0.0331201
0.0457247																									0.0315759	0.0303329	0.0346902
Protein+peptide (Internal Control)																											0.0345736
Peptide Only (Internal Control, average of 12 replicates)						0.0094042			0.0094042
10				0.016078	0.0193549	0.0223834	0.0157934	0.015286	0.0136267
3.33333				0.0215279	0.024038	0.0280423	0.020017	0.018366	0.0184302
1.11111				0.0362466	0.0327217	0.0438123	0.0317376	0.0271357	0.0273474
0.37037				0.0566004	0.0450058	0.0638675	0.0531794	0.0395276	0.0452546
0.123457				0.0846827	0.0712046	0.0881693	0.0760032	0.0687335	0.0734871
0.0411523				0.0831979	0.087593	0.0956084	0.0853508	0.0757124	0.0736266
0.0137174				0.0718531	0.0938332	0.0890785	0.0937653	0.0922667	0.113818
0.00457247				0.0925075	0.105388	0.12087	0.0919158	0.103604	0.125177
Protein+peptide (Internal Control, average of 12 replicates)						0.117378			0.11735
Peptide Only (Internal Control, average of 12 replicates)																					0.0094042			0.0094042						0.0094042
50																			0.044772	0.0451284	0.0499489	0.0144667	0.0134276	0.011734				0.0170518	0.0174801	0.0139006
16.6667																			0.0590912	0.0562001	0.059545	0.0158987	0.0146576	0.0157966				0.0288066	0.0246848	0.0248263
5.55556																			0.0612745	0.0631758	0.0689488	0.0185217	0.016378	0.0142933				0.0498142	0.038917	0.0391168
1.85185																			0.0604885	0.0606502	0.070499	0.0284063	0.0238061	0.0231587				0.0743757	0.0537686	0.0647316
0.617284																			0.0657672	0.0713238	0.0665674	0.0403623	0.0358424	0.0368597				0.0809203	0.0712057	0.106624
0.205761																			0.0650685	0.0667422	0.0659366	0.0541482	0.0436059	0.0557258				0.0915952	0.0866717	0.0756329
0.0685871																			0.0667391	0.0664127	0.0647097	0.0667221	0.0559058	0.0673982				0.0990956	0.072464	0.0933229
0.0228624																			0.0598915	0.0626893	0.0768698	0.0643924	0.0696618	0.0922374				0.0832102	0.105927	0.106299
Protein+peptide (Internal Control, average of 12 replicates)																					0.0709651			0.0853976						0.112689
Peptide Only (Internal Control, average of 12 replicates)
																		0.0108646
100																0.02765	0.03143
50																0.04026	0.03816	0.04547
25																0.0539	0.06023	0.05271
12.5																0.06556	0.07016	0.06297
6.25																0.07439	0.0801	0.0712
Protein+peptide (Internal Control)																0.08258	0.08863	0.08053
