# Supplementary material for: Discovery and molecular basis of subtype-selective cyclophilin inhibitors
Source: Nat Chem Biol. 2022 Sep 26;18(11):1184–95. doi: 10.1038/s41589-022-01116-1 (PMC9596378; doi:10.1038/s41589-022-01116-1)
Supplement: Source Data Fig. 3 — Prolyl-isomerase inhibition biochemical data. [file 41589_2022_1116_MOESM7_ESM.xlsx]

## Sheet: Fig. 3b
B23
Dose (µM)	CypD			CypA			CypB			CypC			CypE			CypG			CypH			Cyp40			NKTR			PPIL1			PPWD1
Peptide Only (Internal Control, average of 12 replicates)									0.0118354						0.0118354
10							0.0158468	0.0132024	0.0135901				0.0175221	0.0119498	0.0125756
3.33333							0.0153168	0.0147077	0.0137003				0.013062	0.0125155	0.014225
1.11111							0.016911	0.015329	0.0165074				0.0129353	0.015137	0.0179025
0.37037							0.0211889	0.0197682	0.0194463				0.0168678	0.0178463	0.0157826
0.123457							0.0330488	0.0311276	0.0281903				0.0266309	0.0296112	0.0418293
0.0411523							0.0450764	0.0407214	0.0501195				0.0481392	0.0407837	0.0558423
0.0137174							0.0483785	0.0576323	0.0696944				0.0727503	0.075542	0.114171
0.00457247							0.0628964	0.066075	0.0904565				0.102946	0.0938797	0.147846
Protein+peptide (Internal Control, average of 12 replicates)									0.101524						0.128255
Peptide Only (Internal Control, average of 12 replicates)						0.0118354						0.0118354						0.0118354			0.0118354			0.0118354			0.0118354			0.0118354			0.0118354
44.15				0.015114	0.0124377	0.0125836				0.020452	0.0140786	0.016596				0.0270846	0.0224111	0.0220537	0.036238	0.0318725	0.0319515	0.0160087	0.0137512	0.0181371	0.028421	0.0262525	0.0289937	0.0152121	0.0108644	0.0116907	0.0289169	0.023705	0.0238102
14.7167				0.014726	0.0127283	0.0127857				0.0252482	0.0206521	0.022972				0.0383628	0.0379871	0.0410851	0.0437114	0.0419366	0.0459799	0.0182007	0.0191521	0.0240771	0.0311796	0.0294876	0.0294687	0.0124392	0.0125829	0.0117728	0.0348647	0.033064	0.0324476
4.90556				0.0163221	0.0147457	0.0143171				0.0292963	0.027138	0.0333977				0.0443926	0.0434335	0.0511576	0.0512605	0.0422753	0.0566908	0.0276715	0.0302603	0.030809	0.0368983	0.0325119	0.0356253	0.0135364	0.0139899	0.0129906	0.0390284	0.0377211	0.0407491
1.63519				0.0188031	0.0184743	0.0182635				0.0344992	0.0348152	0.0395661				0.0466258	0.0427601	0.0592841	0.0554078	0.0543918	0.0601268	0.0465901	0.0486341	0.0555496	0.0359344	0.028539	0.0345484	0.0181814	0.0224684	0.019129	0.0498612	0.0468151	0.0531449
0.545062				0.0309192	0.0291468	0.0277253				0.0377509	0.0412335	0.0391533				0.0620814	0.0606137	0.062731	0.0532356	0.0501288	0.0509497	0.059559	0.0635794	0.0778016	0.0376179	0.0348107	0.032058	0.026669	0.0316097	0.0280739	0.0518602	0.0447294	0.0434485
0.181687				0.0484536	0.0459266	0.0540009				0.0427549	0.0378118	0.0363847				0.0614703	0.065448	0.0693791	0.057736	0.0496092	0.0582202	0.0801871	0.0712051	0.0868183	0.0292307	0.0348076	0.0335505	0.0420655	0.0437361	0.0590165	0.0523386	0.042247	0.0502319
0.0605624				0.0752358	0.0682311	0.0778573				0.0368762	0.0402055	0.0411281				0.0634176	0.0666375	0.078503	0.0453847	0.0555863	0.0608559	0.0642754	0.0723206	0.0825299	0.031431	0.0353075	0.0391356	0.0536388	0.0571952	0.0593733	0.0528588	0.0525192	0.0535849
0.0201875				0.0909717	0.101322	0.11575				0.0364017	0.0361131	0.0456649				0.0555658	0.070573	0.0828435	0.0549055	0.0583541	0.0554143	0.0704987	0.0887461	0.0670647	0.0305909	0.034809	0.0405138	0.0723129	0.0596685	0.0630803	0.0503252	0.0542749	0.0566073
Protein+peptide (Internal Control, average of 12 replicates)						0.127085						0.0494178						0.0762038			0.063439			0.0855948			0.0367987			0.0867694			0.0566452
Peptide Only (Internal Control, average of 12 replicates)			0.0118354
1	0.0115614	0.0112759	0.0119346
0.333333	0.0140783	0.0128253	0.011677
0.111111	0.0157215	0.0153552	0.0139321
0.037037	0.0237949	0.024915	0.022496
0.0123457	0.0385718	0.0391549	0.0346923
0.00411523	0.0621265	0.0618278	0.0628964
0.00137174	0.0797295	0.0754583	0.078327
0.000457247	0.0823879	0.0849261	0.0968354
Protein+peptide (Internal Control, average of 12 replicates)			0.0835435
B25
Dose (µM)	CypD			CypA			CypB			CypC			CypE			CypG			CypH			Cyp40			NKTR			PPIL1			PPWD1
Peptide Only (Internal Control, average of 12 replicates)						0.0118354																		0.0118354
10				0.0156332	0.0114745	0.0117577																0.0165132	0.0120058	0.0127292
3.33333				0.0140209	0.0122101	0.0125527																0.0168077	0.0143917	0.0152109
1.11111				0.0149951	0.0143054	0.0141098																0.0229236	0.0212666	0.0223853
0.37037				0.020034	0.0198973	0.0209614																0.035913	0.0346751	0.0374767
0.123457				0.0313164	0.0333836	0.0377663																0.0459217	0.0519551	0.0528794
0.0411523				0.0556901	0.0634449	0.0726146																0.0482097	0.0582452	0.0730975
0.0137174				0.0793615	0.0871398	0.11799																0.0581252	0.0550684	0.0531835
0.00457247				0.114636	0.0970024	0.143379																0.0642917	0.0559866	0.0722276
Protein+peptide (Internal Control, average of 12 replicates)						0.124245																		0.0760744
Peptide Only (Internal Control, average of 12 replicates)			0.0118354						0.0118354						0.0118354
1	0.0143672	0.0114507	0.0108262				0.0139391	0.0126895	0.0120546				0.0143391	0.0116035	0.011124
0.333333	0.0123755	0.0115367	0.0110972				0.0148088	0.0135754	0.0126195				0.0137481	0.0129172	0.0122894
0.111111	0.0125923	0.0132979	0.0122709				0.0170868	0.0163286	0.0158018				0.0174897	0.0161336	0.0166573
0.037037	0.0156204	0.0151598	0.0148139				0.0232231	0.0226837	0.0214642				0.0276748	0.0264966	0.0270074
0.0123457	0.0243238	0.0239127	0.0227578				0.0364742	0.0322824	0.0337124				0.0472285	0.0480662	0.0518144
0.00411523	0.0418343	0.0469671	0.0313251				0.0468273	0.049837					0.0758578	0.078407
0.00137174	0.0690947	0.0582606	0.0465002				0.0661549	0.0487544	0.053036				0.107259	0.0914535	0.115968
0.000457247	0.0674024	0.0672887	0.0700531				0.0646275	0.0409109	0.0659418				0.0947791	0.0851592	0.130653
Protein+peptide (Internal Control, average of 12 replicates)			0.0758264						0.0598385						0.10621
Peptide Only (Internal Control, average of 12 replicates)												0.0118354						0.0118354			0.0118354						0.0118354			0.0118354			0.0118354
50										0.0183522	0.0119819	0.0125095				0.0304444	0.0221327	0.0275384	0.0297499	0.0251416	0.0267766				0.0269676	0.0236861	0.0245695	0.0142054	0.011807	0.0110757	0.0188756	0.015993	0.0158799
16.6667										0.015996	0.0133867	0.013121				0.0419253	0.0419625	0.044801	0.0381705	0.0366503	0.0361663				0.031384	0.029498	0.0300753	0.012292	0.0115822	0.0113929	0.0250136	0.025756	0.0225392
5.55556										0.0192012	0.0183234	0.0211058				0.0447954	0.0568714	0.0513914	0.0441791	0.0388707	0.0397199				0.0313446	0.0325479	0.0312926	0.0118333	0.0116359	0.010589	0.032677	0.0311019	0.0285141
1.85185										0.024452	0.0247674	0.0243226				0.056984	0.0530407	0.0580357	0.0451002	0.0346197	0.0405306				0.0319057	0.0316785	0.0316118	0.012627	0.012743	0.0121065	0.037178	0.0342993	0.0411042
0.617284										0.0295543	0.0311628	0.0299004				0.0397662	0.0481451	0.0646589	0.0429554	0.0386658	0.0426308				0.030894	0.0318776	0.0331564	0.0143159	0.0137823	0.0128845	0.0373126	0.0335954	0.0373142
0.205761										0.0317371	0.0353418					0.0456845	0.0619042		0.0473219	0.0374907					0.0323608	0.0320298		0.0184835	0.0186884	0.00174892	0.0370387	0.0361967
0.0685871										0.0342648	0.0309519	0.0396105				0.0556504	0.0455131511986914*	0.0590053	0.0449327	0.0352263	0.0457093				0.0329916	0.0306716	0.032023	0.0274347	0.0267127	0.0272358	0.0429351	0.0325685	0.0464312
0.0228624										0.0363371	0.0303151	0.0428315				0.0624902	0.0554829	0.0638032	0.0438683	0.0366665	0.0436878				0.0324145	0.0323075	0.0344359	0.0374038	0.0413431	0.0468629	0.0389495	0.0360963	0.042998
Protein+peptide (Internal Control, average of 12 replicates)												0.0377483						0.0609232			0.0443295						0.0325602			0.0713839			0.0437153
