# Supplementary material for: Discovery and molecular basis of subtype-selective cyclophilin inhibitors
Source: Nat Chem Biol. 2022 Sep 26;18(11):1184–95. doi: 10.1038/s41589-022-01116-1 (PMC9596378; doi:10.1038/s41589-022-01116-1)
Supplement: Source Data Fig. 4 — Prolyl-isomerase inhibition biochemical data. [file 41589_2022_1116_MOESM8_ESM.xlsx]

## Sheet: Fig. 4b
B52 Independent Replicate 1 (shown on dose response plot)																																			B52 Independent Replicate 2
Dose (µM)	CypD			CypA			CypB			CypC			CypE			CypG			CypH			Cyp40			NKTR			PPIL1			PPWD1				Dose (µM)	CypD			CypA			CypB			CypC			CypE
Peptide Only (Internal Control, average of 12 replicates)									0.0118354						0.0118354																				Peptide Only (Internal Control, average of 12 replicates)	0.0137126
10							0.01612	0.0129022	0.0124723				0.0157932	0.0157983	0.0134474																				2.5	0.0159721	0.0128913	0.0117354
3.33333							0.0161953	0.015644	0.01448				0.0185453	0.0170981	0.0171901																				0.833333	0.0183922	0.0124327	0.0116951
1.11111							0.0217222	0.0217564	0.0203				0.0272008	0.0254606	0.0267938																				0.277778	0.015939	0.0146341	0.0135239
0.37037							0.0354624	0.0349726	0.0337564				0.0478444	0.0413165	0.0485675																				0.0925926	0.0202107	0.0180977	0.0286204
0.123457							0.0551881	0.0491802	0.0539019				0.0750208	0.0762042	0.071915																				0.0308642	0.028522	0.0301111	0.0267607
0.0411523							0.0687807	0.0600953	0.0793972				0.0694117	0.0639541	0.064135																				0.0102881	0.0408011	0.0379974	0.0402635
0.0137174							0.073063	0.048772	0.0791192				0.0836068	0.0745522	0.0849576																				0.00342936	0.0468151	0.044581	0.0518636
0.00457247							0.0787172	0.0757456	0.0939238				0.11407	0.0829234	0.0994638																				0.00114312	0.0505683	0.0445228	0.0632793
Protein+peptide (Internal Control, average of 12 replicates)									0.0786007						0.100763																				Protein+peptide (Internal Control, average of 12 replicates)			0.0643047
																																			Peptide Only (Internal Control, average of 12 replicates)							0.0137126						0.0137126
Peptide Only (Internal Control, average of 12 replicates)						0.0118354						0.0118354						0.0118354			0.0118354			0.0118354			0.0118354			0.0118354			0.0094042		10							0.0154406	0.0174905	0.0118398				0.0149958	0.0144473
100				0.0163004	0.0127256	0.0133927				0.0288263	0.0261211	0.0243733				0.0336038	0.0314443	0.0316516	0.0390528	0.0386602	0.0311775	0.0237027	0.0162923	0.0176426	0.032565	0.0273515	0.0278292	0.0155111	0.0149441	0.0139607	0.0451955	0.0338151	0.0414779		3.33333							0.0160472	0.0152882	0.0159099				0.0207072	0.0152865
33.3333				0.0153262	0.0140568	0.0136549				0.0371595	0.0296068	0.0283668				0.0506595	0.0441315	0.0396129	0.0393044	0.0372037	0.0425286	0.0256963	0.0241743	0.0228547	0.0292675	0.0285036	0.0279011	0.0220687	0.0188739	0.0178692	0.0457684	0.0347197	0.0413623		1.11111							0.0181195	0.0189779	0.0185596				0.0280717	0.0230665
11.1111				0.0201588	0.0195508	0.0180492				0.0312112	0.0368865	0.0291029				0.049529	0.0580441	0.051663	0.0372538	0.0369238	0.0379781	0.0355519	0.0346987	0.0330726	0.0291603	0.026777	0.028874	0.0291946	0.0285431	0.0337421	0.0448311	0.0443724	0.0404991		0.37037							0.0273901	0.0251024	0.0255189				0.0333319	0.0333823
3.7037				0.0311052	0.028282	0.0297493				0.0303691	0.0294016	0.0354688				0.0460128	0.0559612	0.0539519	0.040571	0.0472181	0.0416142	0.041094	0.0467677	0.043621	0.029181	0.0277634	0.0299397	0.0418574	0.0397098	0.043526	0.0435582	0.0337351	0.0465901		0.123457							0.0370221	0.03219	0.0344616				0.0464533	0.0487222
1.23457				0.0487452	0.0462982	0.0495445				0.0354264	0.0303711	0.0285075				0.055761	0.0608837	0.0548187	0.0442381	0.0355945	0.0490616	0.0455222	0.0415103	0.0501332	0.0280433	0.0265508	0.0362377	0.0623146	0.0477119	0.0623306	0.0443964	0.0397273	0.0448871		0.0411523							0.0446785	0.0448013	0.0459513				0.0447623	0.0538436
0.411523				0.0705336	0.0566595					0.0371488	0.0310878	0.0377906				0.0615989	0.0517769	0.0578127	0.041666	0.0452199	0.0494804	0.0559734	0.052		0.0275609	0.0296922		0.0527649	0.065005	0.0715245	0.0420906	0.0426909			0.0137174							0.0438315	0.0445843	0.0595982				0.0545325	0.0483668
0.137174				0.0757809	0.0519162	0.0843011				0.0338328	0.0343043	0.0348838				0.0561722	0.0562171	0.0616234	0.0389905	0.046392	0.043562	0.0433612	0.0424937	0.0609479	0.0296295	0.0260257	0.0289777	0.0524759	0.0614986	0.084021	0.0412006	0.0379471	0.0438967		0.00457247							0.0394214	0.047864	0.0588762				0.0490467	0.0566782
0.0457247				0.074777	0.0684099	0.0958183				0.0321957	0.03766	0.0376581				0.0596655	0.0479269	0.0649063	0.044357	0.0373422	0.0466995	0.0580035	0.0447486	0.059874	0.0269043	0.0281256	0.028741	0.0444157	0.0803306	0.0827833	0.0430494	0.0405033	0.0524405		Protein+peptide (Internal Control, average of 12 replicates)									0.0477998
Protein+peptide (Internal Control, average of 12 replicates)						0.0824699						0.0341328						0.0586753			0.043297			0.052323			0.0297567			0.0676023			0.0429273
																																			Peptide Only (Internal Control, average of 12 replicates)				0.0135622						0.0135622
Peptide Only (Internal Control, average of 12 replicates)			0.0118354																																100				0.0160058	0.0122806	0.0122218				0.0288742	0.0248998	0.0308584
2.5	0.0130164	0.0105388	0.0111693																																33.3333				0.0154395	0.0217329	0.012442				0.0339349	0.0275107	0.0265343
0.833333	0.0116824	0.0109807	0.011635																																11.1111				0.0179203	0.0185397	0.017276				0.0285828	0.027476	0.0301511
0.277778	0.0150435	0.0147559	0.0133288																																3.7037				0.0243909	0.0233363	0.028462				0.0291737	0.0326535	0.0311689
0.0925926	0.0200623	0.019072	0.0196932																																1.23457				0.0365497	0.034051	0.0354953				0.0285974	0.0294685	0.0296488
0.0308642	0.0319629	0.0294831	0.0312373																																0.411523				0.0516032	0.0443248	0.0471866				0.0338465	0.0312923	0.0291745
0.0102881	0.0481415	0.042468	0.0461918																																0.137174				0.0562231	0.0542102	0.0564123				0.0317219	0.0322194	0.0332637
0.00342936	0.0528641	0.0617764	0.0626622																																0.0457247				0.0598172	0.0570347	0.0669074				0.0302892	0.0322119	0.0321936
0.00114312	0.0831514	0.080189	0.0827829																																Protein+peptide (Internal Control, average of 12 replicates)						0.0643315						0.033
Protein+peptide (Internal Control, average of 12 replicates)			0.0779016
B53 Independent Replicate 1 (shown on dose response plot)																																			B52 Independent Replicate 2
Dose (µM)	CypD			CypA			CypB			CypC			CypE			CypG			CypH			Cyp40			NKTR			PPIL1			PPWD1				Dose (µM)	CypD			CypA			CypB			CypC			CypE
Peptide Only (Internal Control, average of 12 replicates)									0.0118354						0.0118354																				Peptide Only (Internal Control, average of 12 replicates)	0.0137126
10							0.0169134	0.0148665	0.0144373				0.0187585	0.0142879	0.0149005																				2.5	0.0167239	0.0233536	0.0139128
3.33333							0.0230751	0.021495	0.0208675				0.0239392	0.0208165	0.0221191																				0.833333	0.0190802	0.0164559	0.0161716
1.11111							0.0348063	0.0337941	0.0361398				0.0364576	0.0348901	0.0392934																				0.277778	0.0254985	0.0251968	0.0237167
0.37037							0.0526377	0.0519362	0.0545738				0.0615325	0.0641603	0.0710808																				0.0925926	0.0334325	0.0337557	0.0360571
0.123457							0.0598216	0.0585632	0.0758376				0.0668937	0.079588	0.104608																				0.0308642	0.043728	0.0444457	0.0432135
0.0411523							0.0649342	0.0697166	0.0802085				0.0744509	0.0862385	0.0985958																				0.0102881	0.0541708	0.0415331	0.0474369
0.0137174							0.0655777	0.0666553	0.0941437				0.0715392	0.0832917	0.0970276																				0.00342936	0.0528362	0.0455499	0.0416001
0.00457247							0.0605326	0.0694364	0.102883				0.0732826	0.0847239	0.0833098																				0.00114312	0.0567798	0.0575345	0.0564355
Protein+peptide (Internal Control, average of 12 replicates)									0.083588						0.0947949																				Protein+peptide (Internal Control, average of 12 replicates)			0.0643047
Peptide Only (Internal Control, average of 12 replicates)						0.0094042						0.0118354						0.0118354			0.0118354			0.0118354			0.0118354			0.0118354			0.0094042		Peptide Only (Internal Control, average of 12 replicates)							0.0137126						0.0137126
37.5				0.0216423	0.018339	0.0186315				0.0354284	0.028726	0.0353672				0.0410446	0.0359804	0.0397417	0.0399694	0.0309336	0.0346943	0.053057	0.0425364	0.0438779	0.0310313	0.0261906	0.0267276	0.04233	0.0313135	0.0346322	0.0449414	0.0372651	0.0398327		10							0.017539	0.0249508	0.0228615				0.0174963	0.0251903
12.5				0.0311262	0.0287697	0.027224				0.0356591	0.0330783	0.0323769				0.0563783	0.0591166	0.0587218	0.0593527	0.0408102	0.0417531	0.0418803	0.0443127	0.0512958	0.0280527	0.0252015	0.0272576	0.0543529	0.0520921	0.0532367	0.0397974	0.031263	0.0333147		3.33333							0.0266195	0.0240489	0.0213851				0.0260911	0.0294158
4.16667				0.0383509	0.0402027	0.0413941				0.0360315	0.0259528	0.0300262				0.0346281	0.0565564	0.0657976	0.0362094	0.0378782	0.0402838	0.0577326	0.043228	0.0460053	0.0291126	0.0254583	0.0285267	0.0763734	0.0494933	0.0650576	0.0430215	0.038463	0.0416051		1.11111							0.0366102	0.0360726	0.0333155				0.037252	0.0351473
1.38889				0.0731667	0.0578936	0.0653949				0.0379331	0.0341814	0.0332444				0.0608832	0.0580783	0.0553473	0.0404002	0.0404498	0.0404687	0.0539156	0.0491297	0.045889	0.0273257	0.0261663	0.027883	0.0817049	0.0621958	0.0740301	0.0364381	0.0417597	0.0425974		0.37037							0.0419145	0.0362482	0.0360195				0.0378976	0.0353403
0.462963				0.0631051	0.0742556	0.0524839				0.0328797	0.0343586	0.026117				0.0463147	0.0543757	0.0509347	0.0369316	0.0440041	0.0405683	0.043094	0.0440076	0.0482685	0.0271161	0.0280544	0.0285841	0.0569969	0.0639875	0.0876144	0.0398978	0.0383097	0.0440672		0.123457							0.0430949	0.0454453	0.0419131				0.0630664	0.0488615
0.154321				0.0772235	0.0614859	0.0789279				0.02825	0.0302414	0.0358165				0.0543886	0.0462161	0.0523653	0.0385978	0.0338269	0.0379416	0.0497122	0.0434572	0.0554546	0.0288991	0.0256487	0.028227				0.0313814	0.0364265	0.0406721		0.0411523							0.0402482	0.0509922	0.044042				0.0672636	0.0450279
0.0514403																0.0392789	0.0428554	0.0560446	0.034093	0.0336197	0.0374924	0.0508892	0.0462808	0.0494769	0.0268577	0.0270316	0.0282484				0.032048	0.0396694	0.038561		0.0137174							0.0457762	0.0509229	0.041828				0.0521486	0.0475394
0.0171468																						0.051105	0.0393651	0.0516139	0.0263851	0.0268312	0.0295304				0.0365914	0.0308008	0.039971		0.00457247							0.0483525	0.0387706	0.0394037				0.0562661	0.0425653
Protein+peptide (Internal Control, average of 12 replicates)						0.0824699						0.0341328						0.0586753			0.043297			0.052323			0.0297567			0.0676023			0.0429273		Protein+peptide (Internal Control, average of 12 replicates)									0.0477998
Peptide Only (Internal Control, average of 12 replicates)			0.0118354
2.5	0.0201413	0.0152877	0.0134985																																Peptide Only (Internal Control, average of 12 replicates)				0.0135622						0.0135622
0.833333	0.016419	0.0175768	0.016952																																37.5				0.0218624	0.0179095	0.0165332				0.0298388	0.0312417	0.0283414
0.277778	0.0278543	0.0264102	0.0260865																																12.5				0.0263901	0.030208	0.0244803				0.0320648	0.0316965	0.0283955
0.0925926	0.0441403	0.0427325	0.0394715																																4.16667				0.0378927	0.0359713	0.0374493				0.0310845	0.0307275	0.0290001
0.0308642	0.0633204	0.0498805	0.0533189																																1.38889				0.0447691	0.0450564	0.0466208				0.0329245	0.0330109	0.0323703
0.0102881	0.0739491	0.0748261	0.0806511																																0.462963				0.0610102	0.0493462	0.0565155				0.0315001	0.0317148	0.0308518
0.00342936	0.0927414	0.0788705	0.0812055																																0.154321				0.0403913	0.0486833	0.0626783				0.0354811	0.0349853	0.031991
0.00114312	0.0725289	0.0679642	0.071408																																0.0514403				0.0653949	0.0562246	0.0685789				0.0314502	0.0329279	0.0354519
Protein+peptide (Internal Control, average of 12 replicates)			0.0929621																																0.0171468				0.0633748	0.0595035	0.0698349				0.0284302	0.0354936	0.0331169
																																			Protein+peptide (Internal Control, average of 12 replicates)						0.0643315						0.033
[truncated: 15 more columns]
