# Supplementary material for: Discovery and molecular basis of subtype-selective cyclophilin inhibitors
Source: Nat Chem Biol. 2022 Sep 26;18(11):1184–95. doi: 10.1038/s41589-022-01116-1 (PMC9596378; doi:10.1038/s41589-022-01116-1)
Supplement: Source Data Fig. 5 — Mitochondrial calcium retention data. [file 41589_2022_1116_MOESM9_ESM.xlsx]

## Sheet: Fig. 5a
time (s)	DMSO	CsA								Reset time 0 to 50 sec and divide fluorescence (A.U.) by 1e4					Time (s)	DMSO	CsA
0.400023	968083	1.10676e+06													-49.6	96.8083	110.676
2.50414	969424	1.10962e+06													-47.4959	96.9424	110.962
4.50426	972859	1.10882e+06													-45.4957	97.2859	110.882
6.50437	971094	1.11219e+06													-43.4956	97.1094	111.219
8.60449	973313	1.1129e+06													-41.3955	97.3313	111.29
10.6046	973414	1.11346e+06													-39.3954	97.3414	111.346
12.6047	974302	1.11535e+06													-37.3953	97.4302	111.535
14.6048	975468	1.11152e+06													-35.3952	97.5468	111.152
16.6049	973579	1.11096e+06													-33.395	97.3579	111.096
18.7041	975490	935615													-31.2959	97.549	93.5615
20.7042	971364	907774													-29.2958	97.1364	90.7774
22.7043	973321	889292													-27.2957	97.3321	88.9292
24.7044	847534	881422													-25.2956	84.7534	88.1422
26.7045	821674	866809													-23.2955	82.1674	86.6809
28.7046	816662	856104													-21.2954	81.6662	85.6104
30.7048	803004	838252													-19.2952	80.3004	83.8252
32.7049	786932	834467													-17.2951	78.6932	83.4467
34.705	783347	819759													-15.295	78.3347	81.9759
36.7041	764024	675234													-13.2959	76.4024	67.5234
38.7042	753599	644494													-11.2958	75.3599	64.4494
40.7043	748637	631722													-9.29567	74.8637	63.1722
42.7044	731286	629086													-7.29556	73.1286	62.9086
44.7046	618711	621272													-5.29544	61.8711	62.1272
46.7047	583562	622891													-3.29533	58.3562	62.2891
48.7048	580040	616761													-1.29521	58.004	61.6761
50.7049	576851	611971													0.7049	57.6851	61.1971
52.705	576510	606497													2.70502	57.651	60.6497
54.7041	563167	601614													4.70413	56.3167	60.1614
56.7042	561395	597937													6.70424	56.1395	59.7937
58.7044	556444	594248													8.70436	55.6444	59.4248
60.7045	550523	586487													10.7045	55.0523	58.6487
62.7046	538759	584014													12.7046	53.8759	58.4014
64.7047	540734	580533													14.7047	54.0734	58.0533
66.7048	536315	575463													16.7048	53.6315	57.5463
68.7049	534433	575078													18.7049	53.4433	57.5078
70.705	528522	568426													20.705	52.8522	56.8426
72.7042	526635	565358													22.7042	52.6635	56.5358
74.7043	522573	562635													24.7043	52.2573	56.2635
76.7044	516831	557958													26.7044	51.6831	55.7958
78.7045	520738	555379													28.7045	52.0738	55.5379
80.7046	516282	557284													30.7046	51.6282	55.7284
82.7047	514488	551565													32.7047	51.4488	55.1565
84.7048	506947	2.32483e+06													34.7048	50.6947	232.483
86.705	2.22812e+06	2.64206e+06													36.705	222.812	264.206
88.7041	2.56233e+06	2.40405e+06													38.7041	256.233	240.405
90.7042	2.31636e+06	2.13915e+06													40.7042	231.636	213.915
92.7043	2.01809e+06	1.85994e+06													42.7043	201.809	185.994
94.7044	1.75037e+06	1.62237e+06													44.7044	175.037	162.237
96.7045	1.53465e+06	1.41115e+06													46.7045	153.465	141.115
98.7046	1.30528e+06	1.22625e+06													48.7046	130.528	122.625
100.705	1.13092e+06	1.06696e+06													50.7048	113.092	106.696
102.705	978051	938996													52.7049	97.8051	93.8996
104.705	850605	831109													54.705	85.0605	83.1109
106.704	754423	745414													56.7041	75.4423	74.5414
108.704	666196	673319													58.7042	66.6196	67.3319
110.704	609701	614856													60.7043	60.9701	61.4856
112.704	563790	572523													62.7044	56.379	57.2523
114.705	522498	532113													64.7046	52.2498	53.2113
116.705	489945	505778													66.7047	48.9945	50.5778
118.705	468043	481913													68.7048	46.8043	48.1913
120.705	451839	462675													70.7049	45.1839	46.2675
122.705	434584	451832													72.705	43.4584	45.1832
124.704	416922	435657													74.7041	41.6922	43.5657
126.704	406326	428875													76.7042	40.6326	42.8875
128.704	402686	418727													78.7044	40.2686	41.8727
130.704	395508	413840													80.7045	39.5508	41.384
132.705	391482	408621													82.7046	39.1482	40.8621
134.705	385686	405688													84.7047	38.5686	40.5688
136.705	386905	399815													86.7048	38.6905	39.9815
138.705	386103	400177													88.7049	38.6103	40.0177
140.704	376290	396965													90.704	37.629	39.6965
142.704	377267	393193													92.7042	37.7267	39.3193
144.704	377530	394242													94.7043	37.753	39.4242
146.704	377126	393162													96.7044	37.7126	39.3162
148.705	377277	392011													98.7045	37.7277	39.2011
150.705	377013	391370													100.705	37.7013	39.137
152.705	380362	393377													102.705	38.0362	39.3377
154.705	375107	395912													104.705	37.5107	39.5912
156.705	378035	397687													106.705	37.8035	39.7687
158.704	376046	394722													108.704	37.6046	39.4722
160.704	382005	394634													110.704	38.2005	39.4634
162.704	382959	394761													112.704	38.2959	39.4761
164.704	379226	396759													114.704	37.9226	39.6759
166.705	385253	396901													116.705	38.5253	39.6901
168.705	382403	398582													118.705	38.2403	39.8582
170.705	388319	395808													120.705	38.8319	39.5808
172.705	384698	398968													122.705	38.4698	39.8968
174.705	382833	403228													124.705	38.2833	40.3228
176.704	386844	404488													126.704	38.6844	40.4488
178.704	387881	402127													128.704	38.7881	40.2127
180.704	389854	402550													130.704	38.9854	40.255
182.704	398245	408671													132.704	39.8245	40.8671
184.705	393791	2.72901e+06													134.705	39.3791	272.901
186.705	2.30573e+06	2.54189e+06													136.705	230.573	254.189
188.705	2.35429e+06	2.31657e+06													138.705	235.429	231.657
190.705	2.11762e+06	2.05643e+06													140.705	211.762	205.643
192.705	1.85184e+06	1.81256e+06													142.705	185.184	181.256
194.704	1.60704e+06	1.58559e+06													144.704	160.704	158.559
196.704	1.37043e+06	1.371e+06													146.704	137.043	137.1
198.704	1.17794e+06	1.19026e+06													148.704	117.794	119.026
200.704	1.01345e+06	1.04124e+06													150.704	101.345	104.124
202.705	877431	916094													152.705	87.7431	91.6094
204.705	783272	808807													154.705	78.3272	80.8807
206.705	695738	729618													156.705	69.5738	72.9618
208.705	636213	654007													158.705	63.6213	65.4007
210.704	577327	599774													160.704	57.7327	59.9774
212.704	543750	556366													162.704	54.375	55.6366
214.704	512011	521333													164.704	51.2011	52.1333
216.704	492450	493399													166.704	49.245	49.3399
218.705	470549	468931													168.705	47.0549	46.8931
220.605	461164	449449													170.605	46.1164	44.9449
222.605	447009	437831													172.605	44.7009	43.7831
224.605	444014	426733													174.605	44.4014	42.6733
226.605	435541	415843													176.605	43.5541	41.5843
228.604	433026	408459													178.604	43.3026	40.8459
230.604	430982	402104													180.604	43.0982	40.2104
232.604	423912	396358													182.604	42.3912	39.6358
234.604	425493	393435													184.604	42.5493	39.3435
236.605	427093	389089													186.605	42.7093	38.9089
238.605	426358	385954													188.605	42.6358	38.5954
240.605	421394	383585													190.605	42.1394	38.3585
242.605	426944	385561													192.605	42.6944	38.5561
244.605	423101	385837													194.605	42.3101	38.5837
246.604	424610	383581													196.604	42.461	38.3581
248.604	428435	384521													198.604	42.8435	38.4521
250.604	430142	383127													200.604	43.0142	38.3127
252.604	424748	381170													202.604	42.4748	38.117
254.605	428233	383833													204.605	42.8233	38.3833
256.605	430239	383130													206.605	43.0239	38.313
258.605	422344	382670													208.605	42.2344	38.267
260.605	428155	384514													210.605	42.8155	38.4514
262.605	429480	385866													212.605	42.948	38.5866
264.604	430691	384923													214.604	43.0691	38.4923
266.604	433265	386383													216.604	43.3265	38.6383
268.604	427117	386881													218.604	42.7117	38.6881
270.604	432251	387124													220.604	43.2251	38.7124
272.605	439002	390108													222.605	43.9002	39.0108
274.605	433597	390911													224.605	43.3597	39.0911
276.605	431821	388342													226.605	43.1821	38.8342
278.605	434055	392165													228.605	43.4055	39.2165
280.604	430654	396221													230.604	43.0654	39.6221
282.604	432042	398936													232.604	43.2042	39.8936
284.604	435237	1.66967e+06													234.604	43.5237	166.967
286.604	2.46817e+06	2.68236e+06													236.604	246.817	268.236
288.605	2.41289e+06	2.47753e+06													238.605	241.289	247.753
290.605	2.28382e+06	2.19431e+06													240.605	228.382	219.431
292.605	2.03753e+06	1.91595e+06													242.605	203.753	191.595
294.605	1.81511e+06	1.66266e+06													244.605	181.511	166.266
296.605	1.62266e+06	1.43595e+06													246.605	162.266	143.595
298.604	1.45921e+06	1.24095e+06													248.604	145.921	124.095
300.604	1.31521e+06	1.07449e+06													250.604	131.521	107.449
302.604	1.20713e+06	936785													252.604	120.713	93.6785
304.604	1.11106e+06	824492													254.604	111.106	82.4492
306.605	1.03751e+06	733263													256.605	103.751	73.3263
308.605	979744	659571													258.605	97.9744	65.9571
310.605	923092	599237													260.605	92.3092	59.9237
312.605	890803	554366													262.605	89.0803	55.4366
314.605	852263	521223													264.605	85.2263	52.1223
316.604	828231	489962													266.604	82.8231	48.9962
318.604	805147	465323													268.604	80.5147	46.5323
320.604	785809	448548													270.604	78.5809	44.8548
322.604	765540	431360													272.604	76.554	43.136
324.605	752111	421799													274.605	75.2111	42.1799
326.605	737899	411817													276.605	73.7899	41.1817
328.605	724200	404099													278.605	72.42	40.4099
330.605	711683	399517													280.605	71.1683	39.9517
332.605	701179	392074													282.605	70.1179	39.2074
334.604	690884	386993													284.604	69.0884	38.6993
336.604	682624	387522													286.604	68.2624	38.7522
338.604	674927	385684													288.604	67.4927	38.5684
340.604	668537	380235													290.604	66.8537	38.0235
342.605	659928	381753													292.605	65.9928	38.1753
344.605	650075	378639													294.605	65.0075	37.8639
346.605	646126	379992													296.605	64.6126	37.9992
348.605	637684	378735													298.605	63.7684	37.8735
350.604	632350	380630													300.604	63.235	38.063
352.604	625762	378055													302.604	62.5762	37.8055
354.604	621074	378004													304.604	62.1074	37.8004
356.604	616010	376673													306.604	61.601	37.6673
358.605	609448	377044													308.605	60.9448	37.7044
360.605	614482	379867													310.605	61.4482	37.9867
362.605	602994	379415													312.605	60.2994	37.9415
364.605	600622	379337													314.605	60.0622	37.9337
366.605	593514	379812													316.605	59.3514	37.9812
368.604	590911	380479													318.604	59.0911	38.0479
370.604	590515	384584													320.604	59.0515	38.4584
372.604	585303	383585													322.604	58.5303	38.3585
374.604	584172	382959													324.604	58.4172	38.2959
376.605	576719	385228													326.605	57.6719	38.5228
378.605	579810	386848													328.605	57.981	38.6848
380.605	574269	385170													330.605	57.4269	38.517
382.605	570555	391064													332.605	57.0555	39.1064
384.605	570538	2.30633e+06													334.605	57.0538	230.633
386.604	566052	2.59197e+06													336.604	56.6052	259.197
388.604	2.05621e+06	2.42451e+06													338.604	205.621	242.451
390.604	2.53288e+06	2.18406e+06													340.604	253.288	218.406
392.604	2.54609e+06	1.93074e+06													342.604	254.609	193.074
394.605	2.49922e+06	1.68798e+06													344.605	249.922	168.798
396.605	2.49515e+06	1.45538e+06													346.605	249.515	145.538
398.605	2.48855e+06	1.25833e+06													348.605	248.855	125.833
400.605	2.50768e+06	1.09497e+06													350.605	250.768	109.497
402.605	2.54748e+06	946530													352.605	254.748	94.653
404.604	2.59367e+06	832223													354.604	259.367	83.2223
406.604	2.62794e+06	738924													356.604	262.794	73.8924
408.604	2.67664e+06	662378													358.604	267.664	66.2378
410.604	2.74995e+06	603241													360.604	274.995	60.3241
412.605	2.80789e+06	554718													362.605	280.789	55.4718
414.605	2.86318e+06	516210													364.605	286.318	51.621
416.605	2.9123e+06	486891													366.605	291.23	48.6891
418.605	2.97429e+06	461674													368.605	297.429	46.1674
420.604	3.03037e+06	443864													370.604	303.037	44.3864
422.604	3.08525e+06	429124													372.604	308.525	42.9124
424.604	3.12401e+06	417699													374.604	312.401	41.7699
426.604	3.15171e+06	406568													376.604	315.171	40.6568
428.605	3.21189e+06	401617													378.605	321.189	40.1617
430.605	3.23965e+06	396169													380.605	323.965	39.6169
432.605	3.28834e+06	389533													382.605	328.834	38.9533
434.605	3.30107e+06	383908													384.605	330.107	38.3908
436.605	3.35174e+06	381194													386.605	335.174	38.1194
438.604	3.38351e+06	380002													388.604	338.351	38.0002
440.604	3.41108e+06	377075													390.604	341.108	37.7075
442.604	3.4264e+06	377283													392.604	342.64	37.7283
444.604	3.45403e+06	376327													394.604	345.403	37.6327
446.605	3.45567e+06	376081													396.605	345.567	37.6081
448.605	3.48129e+06	376822													398.605	348.129	37.6822
450.605	3.51007e+06	375489													400.605	351.007	37.5489
452.605	3.49496e+06	377660													402.605	349.496	37.766
454.605	3.53783e+06	374998													404.605	353.783	37.4998
456.604	3.54929e+06	377607													406.604	354.929	37.7607
458.604	3.55908e+06	377873													408.604	355.908	37.7873
460.604	3.58298e+06	377093													410.604	358.298	37.7093
462.604	3.599e+06	378820													412.604	359.9	37.882
464.605	3.59886e+06	378731													414.605	359.886	37.8731
466.605	3.60525e+06	380687													416.605	360.525	38.0687
468.605	3.57743e+06	382649													418.605	357.743	38.2649
470.605	3.6064e+06	380786													420.605	360.64	38.0786
472.605	3.61974e+06	382287													422.605	361.974	38.2287
474.604	3.63412e+06	381619													424.604	363.412	38.1619
476.604	3.61503e+06	385288													426.604	361.503	38.5288
478.604	3.63594e+06	389410													428.604	363.594	38.941
480.604	3.644e+06	389646													430.604	364.4	38.9646
482.605	3.64232e+06	2.47517e+06													432.605	364.232	247.517
484.605	3.65071e+06	2.69007e+06													434.605	365.071	269.007
486.605	3.65947e+06	2.42347e+06													436.605	365.947	242.347
488.605	3.67968e+06	2.18519e+06													438.605	367.968	218.519
490.604	3.66224e+06	1.94941e+06													440.604	366.224	194.941
492.504	3.66877e+06	1.69558e+06													442.504	366.877	169.558
494.504	3.63817e+06	1.46416e+06													444.504	363.817	146.416
496.504	3.67315e+06	1.26535e+06													446.504	367.315	126.535
498.505	3.69241e+06	1.095e+06													448.505	369.241	109.5
500.505	3.68354e+06	950522													450.505	368.354	95.0522
502.505	3.68552e+06	839886													452.505	368.552	83.9886
504.505	3.73204e+06	745016													454.505	373.204	74.5016
506.505	3.70547e+06	673007													456.505	370.547	67.3007
508.504	3.72704e+06	611508													458.504	372.704	61.1508
510.504	3.72288e+06	566045													460.504	372.288	56.6045
512.504	3.75907e+06	526760													462.504	375.907	52.676
514.504	3.7495e+06	500930													464.504	374.95	50.093
516.505	3.75471e+06	474080													466.505	375.471	47.408
518.505	3.78184e+06	455579													468.505	378.184	45.5579
520.505	3.76934e+06	441801													470.505	376.934	44.1801
522.505	3.78662e+06	427150													472.505	378.662	42.715
524.505	3.80046e+06	420573													474.505	380.046	42.0573
526.504	3.78792e+06	412750													476.504	378.792	41.275
528.504	3.80537e+06	405949													478.504	380.537	40.5949
530.504	3.8077e+06	402673													480.504	380.77	40.2673
532.504	3.80748e+06	398494													482.504	380.748	39.8494
534.505	3.82958e+06	392137													484.505	382.958	39.2137
536.505	1.4446e+06	391928													486.505	144.46	39.1928
538.505	434460	388029													488.505	43.446	38.8029
540.505	300554	388439													490.505	30.0554	38.8439
542.505	307209	387687													492.505	30.7209	38.7687
544.504	305539	385465													494.504	30.5539	38.5465
546.504	291219	386631													496.504	29.1219	38.6631
548.504	290678	387347													498.504	29.0678	38.7347
550.504		388315													500.504	0	38.8315
552.505		386214													502.505	0	38.6214
554.505		387511													504.505	0	38.7511
556.505		387094													506.505	0	38.7094
558.505		388458													508.505	0	38.8458
560.504		388631													510.504	0	38.8631
562.504		390275													512.504	0	39.0275
564.504		392506													514.504	0	39.2506
566.504		391539													516.504	0	39.1539
568.505		392042													518.505	0	39.2042
570.505		391362													520.505	0	39.1362
572.505		393960													522.505	0	39.396
574.505		394802													524.505	0	39.4802
576.505		395015													526.505	0	39.5015
578.504		394785													528.504	0	39.4785
580.504		399042													530.504	0	39.9042
582.504		400750													532.504	0	40.075
584.504		2.38849e+06													534.504	0	238.849
586.505		2.62814e+06													536.505	0	262.814
588.505		2.44991e+06													538.505	0	244.991
590.505		2.24008e+06													540.505	0	224.008
592.505		2.00993e+06													542.505	0	200.993
594.505		1.78378e+06													544.505	0	178.378
596.504		1.558e+06													546.504	0	155.8
598.504		1.35632e+06													548.504	0	135.632
600.504		1.18722e+06													550.504	0	118.722
602.504		1.04642e+06													552.504	0	104.642
604.505		921908													554.505	0	92.1908
606.505		821470													556.505	0	82.147
608.505		742653													558.505	0	74.2653
610.505		678941													560.505	0	67.8941
612.505		628520													562.505	0	62.852
614.504		586665													564.504	0	58.6665
616.504		556038													566.504	0	55.6038
618.504		530315													568.504	0	53.0315
620.504		510165													570.504	0	51.0165
622.505		493833													572.505	0	49.3833
624.505		479966													574.505	0	47.9966
626.505		467844													576.505	0	46.7844
628.505		458662													578.505	0	45.8662
630.504		452438													580.504	0	45.2438
632.504		447154													582.504	0	44.7154
634.504		441305													584.504	0	44.1305
636.504		437921													586.504	0	43.7921
638.505		436736													588.505	0	43.6736
640.505		431883													590.505	0	43.1883
642.505		430883													592.505	0	43.0883
644.505		428594													594.505	0	42.8594
646.505		425842													596.505	0	42.5842
648.504		425853													598.504	0	42.5853
650.504		426267													600.504	0	42.6267
652.504		423231													602.504	0	42.3231
654.504		423788													604.504	0	42.3788
656.505		422355													606.505	0	42.2355
658.505		422625													608.505	0	42.2625
660.505		420049													610.505	0	42.0049
662.505		420332													612.505	0	42.0332
664.505		420966													614.505	0	42.0966
666.504		419627													616.504	0	41.9627
668.504		418778													618.504	0	41.8778
670.504		420917													620.504	0	42.0917
672.504		419674													622.504	0	41.9674
674.505		420193													624.505	0	42.0193
676.505		418290													626.505	0	41.829
678.505		415553													628.505	0	41.5553
680.505		416562													630.505	0	41.6562
682.505		420290													632.505	0	42.029
684.504		2.2565e+06													634.504	0	225.65
686.504		2.61393e+06													636.504	0	261.393
688.504		2.4509e+06													638.504	0	245.09
690.504		2.26018e+06													640.504	0	226.018
692.505		2.06535e+06													642.505	0	206.535
694.505		1.87761e+06													644.505	0	187.761
696.505		1.68964e+06													646.505	0	168.964
698.505		1.50888e+06													648.505	0	150.888
700.504		1.33653e+06													650.504	0	133.653
702.504		1.18463e+06													652.504	0	118.463
704.504		1.06599e+06													654.504	0	106.599
706.504		968335													656.504	0	96.8335
708.505		878397													658.505	0	87.8397
710.505		807476													660.505	0	80.7476
712.605		753220													662.605	0	75.322
714.605		708640													664.605	0	70.864
716.605		671274													666.605	0	67.1274
718.604		636330													668.604	0	63.633
720.604		615946													670.604	0	61.5946
722.604		598392													672.604	0	59.8392
724.604		579822													674.604	0	57.9822
726.605		567847													676.605	0	56.7847
728.605		554524													678.605	0	55.4524
730.605		545422													680.605	0	54.5422
732.605		538518													682.605	0	53.8518
734.605		531534													684.605	0	53.1534
736.604		527203													686.604	0	52.7203
738.604		521676													688.604	0	52.1676
740.604		517329													690.604	0	51.7329
742.604		516626													692.604	0	51.6626
744.605		510048													694.605	0	51.0048
746.605		507490													696.605	0	50.749
748.605		504824													698.605	0	50.4824
750.605		503379													700.605	0	50.3379
752.605		501170													702.605	0	50.117
754.604		496636													704.604	0	49.6636
756.604		494982													706.604	0	49.4982
758.604		495223													708.604	0	49.5223
760.605		489088													710.605	0	48.9088
762.605		487072													712.605	0	48.7072
764.605		485381													714.605	0	48.5381
766.605		485138													716.605	0	48.5138
768.605		479994													718.605	0	47.9994
770.604		478932													720.604	0	47.8932
772.604		477226													722.604	0	47.7226
774.604		473163													724.604	0	47.3163
776.604		471704													726.604	0	47.1704
778.605		470489													728.605	0	47.0489
780.605		468754													730.605	0	46.8754
782.605		472024													732.605	0	47.2024
784.605		465395													734.605	0	46.5395
786.605		2.53334e+06													736.605	0	253.334
788.604		2.73576e+06													738.604	0	273.576
790.604		2.6069e+06													740.604	0	260.69
792.604		2.45342e+06													742.604	0	245.342
794.604		2.27814e+06													744.604	0	227.814
796.605		2.13087e+06													746.605	0	213.087
798.605		1.95942e+06													748.605	0	195.942
800.605		1.79342e+06													750.605	0	179.342
802.605		1.62828e+06													752.605	0	162.828
804.605		1.47744e+06													754.605	0	147.744
806.604		1.34959e+06													756.604	0	134.959
808.604		1.23741e+06													758.604	0	123.741
810.604		1.14082e+06													760.604	0	114.082
812.604		1.05638e+06													762.604	0	105.638
814.605		987448													764.605	0	98.7448
816.605		931518													766.605	0	93.1518
818.605		880163													768.605	0	88.0163
820.605		844407													770.605	0	84.4407
822.604		810861													772.604	0	81.0861
824.604		782269													774.604	0	78.2269
826.604		762526													776.604	0	76.2526
828.604		745485													778.604	0	74.5485
830.605		730402													780.605	0	73.0402
832.605		717538													782.605	0	71.7538
834.605		704608													784.605	0	70.4608
836.605		698013													786.605	0	69.8013
838.605		691249													788.605	0	69.1249
840.604		683716													790.604	0	68.3716
842.604		678503													792.604	0	67.8503
844.604		673124													794.604	0	67.3124
846.604		664773													796.604	0	66.4773
848.605		659681													798.605	0	65.9681
850.605		653446													800.605	0	65.3446
852.605		647905													802.605	0	64.7905
854.605		644928													804.605	0	64.4928
856.605		639831													806.605	0	63.9831
858.604		635423													808.604	0	63.5423
860.604		630656													810.604	0	63.0656
862.604		625805													812.604	0	62.5805
864.604		621337													814.604	0	62.1337
866.605		614605													816.605	0	61.4605
868.605		611069													818.605	0	61.1069
870.605		603273													820.605	0	60.3273
872.605		598555													822.605	0	59.8555
874.605		593156													824.605	0	59.3156
876.604		590436													826.604	0	59.0436
878.604		583882													828.604	0	58.3882
880.604		580241													830.604	0	58.0241
882.604		574337													832.604	0	57.4337
884.705		568226													834.705	0	56.8226
886.705		562658													836.705	0	56.2658
888.705		557710													838.705	0	55.771
890.705		553947													840.705	0	55.3947
892.704		550134													842.704	0	55.0134
894.704		543841													844.704	0	54.3841
896.704		538444													846.704	0	53.8444
898.704		536783													848.704	0	53.6783
900.705		2.56953e+06													850.705	0	256.953
902.705		2.74608e+06													852.705	0	274.608
904.705		2.67703e+06													854.705	0	267.703
906.705		2.55088e+06													856.705	0	255.088
908.705		2.41862e+06													858.705	0	241.862
910.704		2.28623e+06													860.704	0	228.623
912.704		2.16571e+06													862.704	0	216.571
914.704		2.03474e+06													864.704	0	203.474
916.704		1.91531e+06													866.704	0	191.531
918.705		1.79088e+06													868.705	0	179.088
920.705		1.67328e+06													870.705	0	167.328
922.705		1.56082e+06													872.705	0	156.082
924.705		1.46661e+06													874.705	0	146.661
926.705		1.37884e+06													876.705	0	137.884
928.704		1.30587e+06													878.704	0	130.587
930.704		1.24224e+06													880.704	0	124.224
932.704		1.1856e+06													882.704	0	118.56
934.704		1.13572e+06													884.704	0	113.572
936.705		1.09523e+06													886.705	0	109.523
938.705		1.05892e+06													888.705	0	105.892
940.705		1.02885e+06													890.705	0	102.885
942.705		1.00542e+06													892.705	0	100.542
944.705		983211													894.705	0	98.3211
946.704		965370													896.704	0	96.537
948.704		951069													898.704	0	95.1069
950.704		934889													900.704	0	93.4889
952.704		922591													902.704	0	92.2591
954.705		915617													904.705	0	91.5617
956.705		904178													906.705	0	90.4178
958.705		894072													908.705	0	89.4072
960.705		889043													910.705	0	88.9043
962.704		882438													912.704	0	88.2438
964.704		872745													914.704	0	87.2745
966.704		865147													916.704	0	86.5147
968.704		857628													918.704	0	85.7628
970.705		850728													920.705	0	85.0728
972.705		843096													922.705	0	84.3096
974.705		837459													924.705	0	83.7459
976.705		829125													926.705	0	82.9125
978.705		822549													928.705	0	82.2549
980.704		815783													930.704	0	81.5783
982.804		807989													932.804	0	80.7989
984.804		800087													934.804	0	80.0087
986.804		790940													936.804	0	79.094
988.805		781944													938.805	0	78.1944
990.805		774487													940.805	0	77.4487
992.805		766665													942.805	0	76.6665
994.805		757667													944.805	0	75.7667
996.805		750399													946.805	0	75.0399
998.804		738962													948.804	0	73.8962
1000.8		731670													950.804	0	73.167
1002.8		724047													952.804	0	72.4047
1004.8		713524													954.804	0	71.3524
1006.8		704222													956.805	0	70.4222
1008.8		695604													958.805	0	69.5604
1010.8		685700													960.805	0	68.57
1012.8		678205													962.805	0	67.8205
1014.81		670035													964.805	0	67.0035
1016.8		660089													966.804	0	66.0089
1018.8		652672													968.804	0	65.2672
1020.8		643560													970.804	0	64.356
1022.8		635836													972.805	0	63.5836
1024.8		628242													974.805	0	62.8242
1026.8		618900													976.805	0	61.89
1028.8		611649													978.805	0	61.1649
1030.8		603537													980.805	0	60.3537
1032.8		596060													982.804	0	59.606
1034.8		590912													984.804	0	59.0912
1036.8		584397													986.804	0	58.4397
1038.8		576956													988.804	0	57.6956
1040.8		571782													990.805	0	57.1782
1042.8		565269													992.805	0	56.5269
1044.8		560623													994.805	0	56.0623
1046.8		2.04751e+06													996.805	0	204.751
1048.8		2.79162e+06													998.805	0	279.162
1050.8		2.70467e+06													1000.8	0	270.467
1052.8		2.60605e+06													1002.8	0	260.605
1054.8		2.50475e+06													1004.8	0	250.475
1056.8		2.39531e+06													1006.8	0	239.531
1058.9		2.27837e+06													1008.9	0	227.837
1060.9		2.17963e+06													1010.9	0	217.963
1062.9		2.08072e+06													1012.9	0	208.072
1064.9		1.97765e+06													1014.9	0	197.765
1066.91		1.87914e+06													1016.91	0	187.914
1068.9		1.7857e+06													1018.9	0	178.57
1070.9		1.6992e+06													1020.9	0	169.92
1072.9		1.62373e+06													1022.9	0	162.373
1074.9		1.5495e+06													1024.9	0	154.95
1076.9		1.48518e+06													1026.9	0	148.518
1078.9		1.42759e+06													1028.9	0	142.759
1080.9		1.37671e+06													1030.9	0	137.671
1082.9		1.33549e+06													1032.9	0	133.549
1084.9		1.29067e+06													1034.9	0	129.067
1086.9		1.25803e+06													1036.9	0	125.803
1088.9		1.2295e+06													1038.9	0	122.95
1090.9		1.20244e+06													1040.9	0	120.244
1092.9		1.17931e+06													1042.9	0	117.931
1094.9		1.16166e+06													1044.9	0	116.166
1096.9		1.14258e+06													1046.9	0	114.258
1098.9		1.12974e+06													1048.9	0	112.974
1100.9		1.11347e+06													1050.9	0	111.347
1102.9		1.10489e+06													1052.9	0	110.489
1104.9		1.09448e+06													1054.9	0	109.448
1106.9		1.0859e+06													1056.9	0	108.59
1108.9		1.07767e+06													1058.9	0	107.767
1110.9		1.07146e+06													1060.9	0	107.146
1112.9		1.06376e+06													1062.9	0	106.376
1114.9		1.05943e+06													1064.9	0	105.943
1116.9		1.05185e+06													1066.9	0	105.185
1118.9		1.04446e+06													1068.9	0	104.446
1120.9		1.03985e+06													1070.9	0	103.985
1122.9		1.03641e+06													1072.9	0	103.641
1124.9		1.02736e+06													1074.9	0	102.736
1126.9		1.02009e+06													1076.9	0	102.009
1128.9		1.01704e+06													1078.9	0	101.704
1130.9		1.00609e+06													1080.9	0	100.609
1132.9		1.00112e+06													1082.9	0	100.112
1135		990924													1085	0	99.0924
1137.01		987358													1087.01	0	98.7358
1139		974479													1089	0	97.4479
1141		964171													1091	0	96.4171
1143		954052													1093	0	95.4052
1145		945231													1095	0	94.5231
1147		933651													1097	0	93.3651
1149.01		923640													1099.01	0	92.364
1151.01		908879													1101.01	0	90.8879
1153.01		898584													1103.01	0	89.8584
1155.01		888876													1105.01	0	88.8876
1157.01		874843													1107.01	0	87.4843
1159.01		862802													1109.01	0	86.2802
1161.01		851936													1111.01	0	85.1936
1163.01		840778													1113.01	0	84.0778
1165.01		825393													1115.01	0	82.5393
1167.01		812906													1117.01	0	81.2906
1169.01		800377													1119.01	0	80.0377
1171.01		789866													1121.01	0	78.9866
1173.01		777098													1123.01	0	77.7098
1175.01		764589													1125.01	0	76.4589
1177.01		752787													1127.01	0	75.2787
1179.01		739060													1129.01	0	73.906
1181.01		730156													1131.01	0	73.0156
1183.01		720947													1133.01	0	72.0947
1185.01		707546													1135.01	0	70.7546
1187.01		698000													1137.01	0	69.8
1189.01		688705													1139.01	0	68.8705
1191.01		677573													1141.01	0	67.7573
1193.01		668660													1143.01	0	66.866
1195.01		658379													1145.01	0	65.8379
1197.01		649320													1147.01	0	64.932
1199.01		641066													1149.01	0	64.1066
1201.01		631268													1151.01	0	63.1268
1203.11		623463													1153.11	0	62.3463
1205.11		616931													1155.11	0	61.6931
1207.11		608890													1157.11	0	60.889
1209.11		600357													1159.11	0	60.0357
1211.11		593422													1161.11	0	59.3422
1213.11		586947													1163.11	0	58.6947
1215.11		585273													1165.11	0	58.5273
1217.11		576773													1167.11	0	57.6773
1219.11		2.23983e+06													1169.11	0	223.983
1221.11		2.72868e+06													1171.11	0	272.868
1223.11		2.76856e+06													1173.11	0	276.856
1225.11		2.70977e+06													1175.11	0	270.977
1227.11		2.62719e+06													1177.11	0	262.719
1229.11		2.53923e+06													1179.11	0	253.923
1231.11		2.46739e+06													1181.11	0	246.739
1233.11		2.407e+06													1183.11	0	240.7
1235.11		2.32962e+06													1185.11	0	232.962
1237.11		2.26541e+06													1187.11	0	226.541
1239.11		2.20547e+06													1189.11	0	220.547
1241.11		2.15223e+06													1191.11	0	215.223
1243.11		2.09974e+06													1193.11	0	209.974
1245.11		2.04907e+06													1195.11	0	204.907
1247.11		2.01333e+06													1197.11	0	201.333
1249.11		1.97891e+06													1199.11	0	197.891
1251.11		1.94306e+06													1201.11	0	194.306
1253.21		1.91485e+06													1203.21	0	191.485
1255.21		1.89221e+06													1205.21	0	189.221
1257.21		1.87107e+06													1207.21	0	187.107
1259.21		1.84886e+06													1209.21	0	184.886
1261.21		1.83876e+06													1211.21	0	183.876
1263.22		1.82905e+06													1213.22	0	182.905
1265.22		1.82327e+06													1215.22	0	182.327
1267.22		1.81841e+06													1217.22	0	181.841
1269.22		1.81453e+06													1219.22	0	181.453
1271.22		1.81491e+06													1221.22	0	181.491
1273.22		1.81582e+06													1223.22	0	181.582
1275.22		1.81903e+06													1225.22	0	181.903
1277.22		1.82426e+06													1227.22	0	182.426
1279.22		1.83398e+06													1229.22	0	183.398
1281.22		1.83994e+06													1231.22	0	183.994
1283.22		1.85392e+06													1233.22	0	185.392
1285.22		1.86387e+06													1235.22	0	186.387
1287.22		1.875e+06													1237.22	0	187.5
1289.22		1.89301e+06													1239.22	0	189.301
1291.22		1.9035e+06													1241.22	0	190.35
1293.22		1.92396e+06													1243.22	0	192.396
1295.22		1.94029e+06													1245.22	0	194.029
1297.22		1.95924e+06													1247.22	0	195.924
1299.22		1.97898e+06													1249.22	0	197.898
1301.22		1.99816e+06													1251.22	0	199.816
1303.22		2.02091e+06													1253.22	0	202.091
1305.22		2.04592e+06													1255.22	0	204.592
1307.22		2.06547e+06													1257.22	0	206.547
1309.22		2.08991e+06													1259.22	0	208.991
1311.22		2.11497e+06													1261.22	0	211.497
1313.22		2.14554e+06													1263.22	0	214.554
1315.22		2.17557e+06													1265.22	0	217.557
1317.22		2.20664e+06													1267.22	0	220.664
1319.22		2.24289e+06													1269.22	0	224.289
1321.22		2.27628e+06													1271.22	0	227.628
1323.22		2.3182e+06													1273.22	0	231.82
1325.22		2.36507e+06													1275.22	0	236.507
1327.22		2.40427e+06													1277.22	0	240.427
1329.22		2.46163e+06													1279.22	0	246.163
1331.22		2.51547e+06													1281.22	0	251.547
1333.32		2.57252e+06													1283.32	0	257.252
1335.32		2.62842e+06													1285.32	0	262.842
1337.32		2.69525e+06													1287.32	0	269.525
1339.32		2.76241e+06													1289.32	0	276.241
1341.32		2.82926e+06													1291.32	0	282.926
1343.32		2.8977e+06													1293.32	0	289.77
1345.32		2.96959e+06													1295.32	0	296.959
1347.32		3.03516e+06													1297.32	0	303.516
1349.32		3.11393e+06													1299.32	0	311.393
1351.32		3.17721e+06													1301.32	0	317.721
1353.32		3.24699e+06													1303.32	0	324.699
1355.32		3.31596e+06													1305.32	0	331.596
1357.32		3.37654e+06													1307.32	0	337.654
1359.32		3.43986e+06													1309.32	0	343.986
1361.32		3.49504e+06													1311.32	0	349.504
1363.32		3.55033e+06													1313.32	0	355.033
1365.32		3.60974e+06													1315.32	0	360.974
1367.32		3.6564e+06													1317.32	0	365.64
1369.32		3.70711e+06													1319.32	0	370.711
1371.32		3.75249e+06													1321.32	0	375.249
1373.32		3.7954e+06													1323.32	0	379.54
1375.32		3.83128e+06													1325.32	0	383.128
1377.32		3.86909e+06													1327.32	0	386.909
1379.32		3.90343e+06													1329.32	0	390.343
1381.32		3.93768e+06													1331.32	0	393.768
1383.32		3.96509e+06													1333.32	0	396.509
1385.32		3.99605e+06													1335.32	0	399.605
1387.32		4.01293e+06													1337.32	0	401.293
1389.32		4.0486e+06													1339.32	0	404.86
1391.42		4.06954e+06													1341.42	0	406.954
1393.42		4.09722e+06													1343.42	0	409.722
1395.42		4.11838e+06													1345.42	0	411.838
1397.42		4.13934e+06													1347.42	0	413.934
1399.42		4.15851e+06													1349.42	0	415.851
1401.42		4.18074e+06													1351.42	0	418.074
1403.42		4.19951e+06													1353.42	0	419.951
1405.42		4.21249e+06													1355.42	0	421.249
1407.42		4.23912e+06													1357.42	0	423.912
1409.42		4.23799e+06													1359.42	0	423.799
1411.42		4.26215e+06													1361.42	0	426.215
1413.42		4.28049e+06													1363.42	0	428.049
1415.42		4.28232e+06													1365.42	0	428.232
1417.42		4.29714e+06													1367.42	0	429.714
1419.42		4.31435e+06													1369.42	0	431.435
1421.42		4.32613e+06													1371.42	0	432.613
1423.42		4.33945e+06													1373.42	0	433.945
1425.42		4.34197e+06													1375.42	0	434.197
1427.42		4.35767e+06													1377.42	0	435.767
1429.42		4.36415e+06													1379.42	0	436.415
1431.42		4.37445e+06													1381.42	0	437.445
1433.42		4.38334e+06													1383.42	0	438.334
1435.42		4.39229e+06													1385.42	0	439.229
1437.42		4.39969e+06													1387.42	0	439.969
1439.42		4.41106e+06													1389.42	0	441.106
1441.42		4.4146e+06													1391.42	0	441.46
1443.42		4.42131e+06													1393.42	0	442.131
1445.42		4.42961e+06													1395.42	0	442.961
1447.52		4.43844e+06													1397.52	0	443.844
1449.52		4.44552e+06													1399.52	0	444.552
1451.52		4.44477e+06													1401.52	0	444.477
1453.52		4.45293e+06													1403.52	0	445.293
1455.52		4.45844e+06													1405.52	0	445.844
1457.52		4.46451e+06													1407.52	0	446.451
1459.52		4.46589e+06													1409.52	0	446.589
1461.52		4.46547e+06													1411.52	0	446.547
1463.52		4.47607e+06													1413.52	0	447.607
1465.52		4.47701e+06													1415.52	0	447.701
1467.52		4.48661e+06													1417.52	0	448.661
1469.52		4.48305e+06													1419.52	0	448.305
1471.52		4.49657e+06													1421.52	0	449.657
1473.52		4.49836e+06													1423.52	0	449.836
1475.52		4.50128e+06													1425.52	0	450.128
1477.52		4.50893e+06													1427.52	0	450.893
1479.52		4.50868e+06													1429.52	0	450.868
1481.52		4.51007e+06													1431.52	0	451.007
1483.52		4.51269e+06													1433.52	0	451.269
1485.52		4.51693e+06													1435.52	0	451.693
1487.52		4.52121e+06													1437.52	0	452.121
1489.52		4.53555e+06													1439.52	0	453.555
1491.52		4.51624e+06													1441.52	0	451.624
1493.52		4.52243e+06													1443.52	0	452.243
1495.62		4.51918e+06													1445.62	0	451.918
1497.62		4.52557e+06													1447.62	0	452.557
1499.62		4.53191e+06													1449.62	0	453.191
1501.62		4.53689e+06													1451.62	0	453.689
1503.62		4.54473e+06													1453.62	0	454.473
1505.62		4.54745e+06													1455.62	0	454.745
1507.62		4.5452e+06													1457.62	0	454.52
1509.62		4.54772e+06													1459.62	0	454.772
1511.62		4.55171e+06													1461.62	0	455.171
1513.62		4.55188e+06													1463.62	0	455.188
1515.62		4.55423e+06													1465.62	0	455.423
1517.62		4.55219e+06													1467.62	0	455.219
1519.62		4.56038e+06													1469.62	0	456.038
1521.62		1.35186e+06													1471.62	0	135.186
1523.62		504978													1473.62	0	50.4978
1525.62		338632													1475.62	0	33.8632
1527.62		327546													1477.62	0	32.7546
1529.62		327177													1479.62	0	32.7177
1531.62		328033													1481.62	0	32.8033
1533.72		329965													1483.72	0	32.9965
1535.72		328979													1485.72	0	32.8979
1537.72		326519													1487.72	0	32.6519
1539.72		325888													1489.72	0	32.5888
1541.72		326673													1491.72	0	32.6673
1543.72		327134													1493.72	0	32.7134
1545.72		325007													1495.72	0	32.5007
1547.72		324972													1497.72	0	32.4972
1549.72		325813													1499.72	0	32.5813

## Sheet: Fig. 5b
time Ca2+ (s)	B52-Cy5	*B52-Cy5								Reset time 0 to 50 sec and divide fluorescence (A.U.) by 1e4					time Ca2+ (s)	B52-Cy5	*B52-Cy5
0.462027	1.31411e+06	1.07325e+06													-49.538	131.411	107.325
2.56215	1.31152e+06	1.07384e+06													-47.4379	131.152	107.384
4.56226	1.31334e+06	1.07334e+06													-45.4377	131.334	107.334
6.56137	1.31583e+06	1.07393e+06													-43.4386	131.583	107.393
8.56149	1.31619e+06	1.07785e+06													-41.4385	131.619	107.785
10.6616	1.3179e+06	1.07525e+06													-39.3384	131.79	107.525
12.6617	1.31699e+06	1.07514e+06													-37.3383	131.699	107.514
14.6618	1.31778e+06	1.0766e+06													-35.3382	131.778	107.66
16.662	1.31866e+06	1.07708e+06													-33.338	131.866	107.708
18.6621	1.32288e+06	1.07739e+06													-31.3379	132.288	107.739
20.6622	1.31658e+06	1.0765e+06													-29.3378	131.658	107.65
22.7623	1.13428e+06	1.07654e+06													-27.2377	113.428	107.654
24.7614	1.07245e+06	912346													-25.2386	107.245	91.2346
26.7615	1.05484e+06	881305													-23.2385	105.484	88.1305
28.7616	1.01631e+06	872289													-21.2384	101.631	87.2289
30.7618	1.01309e+06	860149													-19.2382	101.309	86.0149
32.7619	991597	857393													-17.2381	99.1597	85.7393
34.762	973345	848550													-15.238	97.3345	84.855
36.7621	954281	839643													-13.2379	95.4281	83.9643
38.7622	930661	831529													-11.2378	93.0661	83.1529
40.7613	909386	822387													-9.23867	90.9386	82.2387
42.7614	735434	815234													-7.23855	73.5434	81.5234
44.7616	704917	809077													-5.23844	70.4917	80.9077
46.7617	701263	743828													-3.23833	70.1263	74.3828
48.7618	690706	638415													-1.23821	69.0706	63.8415
50.7619	674511	628327													0.761903	67.4511	62.8327
52.762	670150	628168													2.76202	67.015	62.8168
54.7621	656471	624479													4.76213	65.6471	62.4479
56.7622	652438	620330													6.76225	65.2438	62.033
58.7614	636353	617575													8.76136	63.6353	61.7575
60.7615	633799	613123													10.7615	63.3799	61.3123
62.7616	622260	608641													12.7616	62.226	60.8641
64.7617	619124	605381													14.7617	61.9124	60.5381
66.7618	613999	601014													16.7618	61.3999	60.1014
68.7619	607555	600414													18.7619	60.7555	60.0414
70.762	594577	593633													20.762	59.4577	59.3633
72.7622	593422	592900													22.7622	59.3422	59.29
74.7623	574952	588042													24.7623	57.4952	58.8042
76.7614	589397	588215													26.7614	58.9397	58.8215
78.7615	574822	585000													28.7615	57.4822	58.5
80.7616	572729	578363													30.7616	57.2729	57.8363
82.7617	564396	576093													32.7617	56.4396	57.6093
84.7618	561944	573689													34.7618	56.1944	57.3689
86.762	1.42816e+06	570549													36.762	142.816	57.0549
88.7621	2.63012e+06	569487													38.7621	263.012	56.9487
90.7622	2.47286e+06	2.01761e+06													40.7622	247.286	201.761
92.7623	2.18277e+06	2.09991e+06													42.7623	218.277	209.991
94.7614	1.89436e+06	1.99246e+06													44.7614	189.436	199.246
96.7615	1.62926e+06	1.75512e+06													46.7615	162.926	175.512
98.7616	1.39099e+06	1.52049e+06													48.7616	139.099	152.049
100.762	1.19538e+06	1.32769e+06													50.7618	119.538	132.769
102.762	1.03168e+06	1.14116e+06													52.7619	103.168	114.116
104.762	889573	975083													54.762	88.9573	97.5083
106.762	792465	846567													56.7621	79.2465	84.6567
108.762	702118	741745													58.7622	70.2118	74.1745
110.761	639670	656349													60.7613	63.967	65.6349
112.761	578470	590568													62.7614	57.847	59.0568
114.762	542948	535657													64.7616	54.2948	53.5657
116.762	507319	494615													66.7617	50.7319	49.4615
118.762	482487	456076													68.7618	48.2487	45.6076
120.762	459299	430561													70.7619	45.9299	43.0561
122.762	448823	410037													72.762	44.8823	41.0037
124.762	435855	398892													74.7621	43.5855	39.8892
126.762	419075	383896													76.7622	41.9075	38.3896
128.761	411725	371093													78.7614	41.1725	37.1093
130.661	412973	364506													80.6615	41.2973	36.4506
132.662	402633	361171													82.6616	40.2633	36.1171
134.662	400511	352251													84.6617	40.0511	35.2251
136.662	397251	348740													86.6618	39.7251	34.874
138.662	394562	346396													88.6619	39.4562	34.6396
140.662	392205	345575													90.662	39.2205	34.5575
142.662	393252	344399													92.6622	39.3252	34.4399
144.662	388986	343738													94.6623	38.8986	34.3738
146.661	391412	340688													96.6614	39.1412	34.0688
148.662	392630	339782													98.6615	39.263	33.9782
150.662	394142	340584													100.662	39.4142	34.0584
152.662	392575	339337													102.662	39.2575	33.9337
154.662	390490	341740													104.662	39.049	34.174
156.662	394195	343578													106.662	39.4195	34.3578
158.662	390256	343948													108.662	39.0256	34.3948
160.662	393411	342928													110.662	39.3411	34.2928
162.662	394743	341569													112.662	39.4743	34.1569
164.661	395134	345299													114.661	39.5134	34.5299
166.662	396637	344129													116.662	39.6637	34.4129
168.662	400577	344877													118.662	40.0577	34.4877
170.662	400576	347354													120.662	40.0576	34.7354
172.662	401245	346244													122.662	40.1245	34.6244
174.662	405575	347132													124.662	40.5575	34.7132
176.662	402218	348975													126.662	40.2218	34.8975
178.662	404905	349981													128.662	40.4905	34.9981
180.661	406259	353442													130.661	40.6259	35.3442
182.661	412730	352217													132.661	41.273	35.2217
184.662	625662	354900													134.662	62.5662	35.49
186.662	2.53807e+06	2.06326e+06													136.662	253.807	206.326
188.662	2.45673e+06	2.05433e+06													138.662	245.673	205.433
190.662	2.16562e+06	1.83881e+06													140.662	216.562	183.881
192.662	1.84763e+06	1.63069e+06													142.662	184.763	163.069
194.662	1.59722e+06	1.44085e+06													144.662	159.722	144.085
196.662	1.36205e+06	1.25993e+06													146.662	136.205	125.993
198.661	1.15816e+06	1.09771e+06													148.661	115.816	109.771
200.661	989656	955070													150.661	98.9656	95.507
202.662	860408	848894													152.662	86.0408	84.8894
204.662	751493	747357													154.662	75.1493	74.7357
206.662	665967	674633													156.662	66.5967	67.4633
208.662	609873	615789													158.662	60.9873	61.5789
210.662	552469	562032													160.662	55.2469	56.2032
212.662	516396	526222													162.662	51.6396	52.6222
214.662	481762	499308													164.662	48.1762	49.9308
216.661	460832	466639													166.661	46.0832	46.6639
218.662	439972	451240													168.662	43.9972	45.124
220.662	428834	432908													170.662	42.8834	43.2908
222.662	414580	421747													172.662	41.458	42.1747
224.562	406473	408910													174.562	40.6473	40.891
226.562	404436	398219													176.562	40.4436	39.8219
228.562	394496	390935													178.562	39.4496	39.0935
230.562	391889	386484													180.562	39.1889	38.6484
232.562	386798	382068													182.562	38.6798	38.2068
234.561	385181	382012													184.561	38.5181	38.2012
236.562	383149	375871													186.562	38.3149	37.5871
238.562	384120	375603													188.562	38.412	37.5603
240.562	382907	375296													190.562	38.2907	37.5296
242.562	387020	376445													192.562	38.702	37.6445
244.562	387269	383360													194.562	38.7269	38.336
246.562	386830	380274													196.562	38.683	38.0274
248.562	383603	383458													198.562	38.3603	38.3458
250.561	385979	388472													200.561	38.5979	38.8472
252.561	384764	387172													202.561	38.4764	38.7172
254.562	388467	388118													204.562	38.8467	38.8118
256.562	387483	387782													206.562	38.7483	38.7782
258.562	390605	388147													208.562	39.0605	38.8147
260.562	393211	388239													210.562	39.3211	38.8239
262.562	392422	383456													212.562	39.2422	38.3456
264.562	393093	385741													214.562	39.3093	38.5741
266.562	393483	385137													216.562	39.3483	38.5137
268.561	395317	385536													218.561	39.5317	38.5536
270.561	394882	387145													220.561	39.4882	38.7145
272.562	395873	390762													222.562	39.5873	39.0762
274.562	397254	391662													224.562	39.7254	39.1662
276.562	401950	387424													226.562	40.195	38.7424
278.562	402257	386988													228.562	40.2257	38.6988
280.562	407018	388320													230.562	40.7018	38.832
282.562	406773	395674													232.562	40.6773	39.5674
284.562	2.65363e+06	811987													234.562	265.363	81.1987
286.561	2.56886e+06	2.13015e+06													236.561	256.886	213.015
288.562	2.34256e+06	2.07555e+06													238.562	234.256	207.555
290.562	2.02736e+06	1.90372e+06													240.562	202.736	190.372
292.562	1.73524e+06	1.70895e+06													242.562	173.524	170.895
294.562	1.46761e+06	1.53674e+06													244.562	146.761	153.674
296.562	1.23236e+06	1.38638e+06													246.562	123.236	138.638
298.562	1.05206e+06	1.25359e+06													248.562	105.206	125.359
300.562	912499	1.13759e+06													250.562	91.2499	113.759
302.562	783034	1.04137e+06													252.562	78.3034	104.137
304.561	694594	962227													254.561	69.4594	96.2227
306.562	622375	888199													256.562	62.2375	88.8199
308.562	567063	839419													258.562	56.7063	83.9419
310.562	527115	795808													260.562	52.7115	79.5808
312.562	488308	756280													262.562	48.8308	75.628
314.562	463354	723145													264.562	46.3354	72.3145
316.562	438464	699037													266.562	43.8464	69.9037
318.562	426366	682188													268.562	42.6366	68.2188
320.561	413851	663150													270.561	41.3851	66.315
322.561	402972	644088													272.561	40.2972	64.4088
324.562	395262	630578													274.562	39.5262	63.0578
326.562	391563	619600													276.562	39.1563	61.96
328.562	385262	608641													278.562	38.5262	60.8641
330.562	383131	600384													280.562	38.3131	60.0384
332.562	382455	590835													282.562	38.2455	59.0835
334.562	380403	586623													284.562	38.0403	58.6623
336.562	382021	579628													286.562	38.2021	57.9628
338.561	378978	572808													288.561	37.8978	57.2808
340.561	375865	566425													290.561	37.5865	56.6425
342.562	377926	561516													292.562	37.7926	56.1516
344.562	377256	555323													294.562	37.7256	55.5323
346.562	377504	549278													296.562	37.7504	54.9278
348.562	380051	546782													298.562	38.0051	54.6782
350.562	380567	542895													300.562	38.0567	54.2895
352.562	379566	541025													302.562	37.9566	54.1025
354.562	384183	538261													304.562	38.4183	53.8261
356.561	382368	533584													306.561	38.2368	53.3584
358.562	384266	527382													308.562	38.4266	52.7382
360.562	383873	527954													310.562	38.3873	52.7954
362.562	385088	524540													312.562	38.5088	52.454
364.562	389154	522685													314.562	38.9154	52.2685
366.562	388340	519640													316.562	38.834	51.964
368.562	388727	516026													318.562	38.8727	51.6026
370.562	389546	514129													320.562	38.9546	51.4129
372.561	391444	510188													322.561	39.1444	51.0188
374.561	396592	508659													324.561	39.6592	50.8659
376.562	394835	509261													326.562	39.4835	50.9261
378.562	395097	507833													328.562	39.5097	50.7833
380.562	395564	502954													330.562	39.5564	50.2954
382.562	397338	502517													332.562	39.7338	50.2517
384.562	397489	496261													334.562	39.7489	49.6261
386.562	2.54882e+06	494974													336.562	254.882	49.4974
388.562	2.54996e+06	497631													338.562	254.996	49.7631
390.561	2.31958e+06	1.86671e+06													340.561	231.958	186.671
392.561	2.0196e+06	2.32781e+06													342.561	201.96	232.781
394.562	1.73822e+06	2.26572e+06													344.562	173.822	226.572
396.562	1.47736e+06	2.217e+06													346.562	147.736	221.7
398.562	1.24774e+06	2.19016e+06													348.562	124.774	219.016
400.562	1.0587e+06	2.17172e+06													350.562	105.87	217.172
402.562	907872	2.18903e+06													352.562	90.7872	218.903
404.562	784445	2.19717e+06													354.562	78.4445	219.717
406.562	688235	2.2242e+06													356.562	68.8235	222.42
408.561	614813	2.26025e+06													358.561	61.4813	226.025
410.561	556598	2.30951e+06													360.561	55.6598	230.951
412.562	518665	2.34411e+06													362.562	51.8665	234.411
414.562	480020	2.39703e+06													364.562	48.002	239.703
416.562	455398	2.43955e+06													366.562	45.5398	243.955
418.562	435296	2.49867e+06													368.562	43.5296	249.867
420.562	421429	2.54979e+06													370.562	42.1429	254.979
422.562	413326	2.60127e+06													372.562	41.3326	260.127
424.562	397844	2.63774e+06													374.562	39.7844	263.774
426.561	389521	2.68565e+06													376.561	38.9521	268.565
428.462	388733	2.75188e+06													378.462	38.8733	275.188
430.462	382215	2.78684e+06													380.462	38.2215	278.684
432.462	378407	2.82302e+06													382.462	37.8407	282.302
434.462	379234	2.85976e+06													384.462	37.9234	285.976
436.462	375745	2.89813e+06													386.462	37.5745	289.813
438.462	372614	2.93678e+06													388.462	37.2614	293.678
440.462	374710	2.96258e+06													390.462	37.471	296.258
442.462	375264	2.99708e+06													392.462	37.5264	299.708
444.462	373931	3.01781e+06													394.462	37.3931	301.781
446.463	375654	3.0525e+06													396.463	37.5654	305.25
448.463	372953	3.07659e+06													398.463	37.2953	307.659
450.463	373937	3.09408e+06													400.463	37.3937	309.408
452.463	377405	3.11378e+06													402.463	37.7405	311.378
454.463	374762	3.13974e+06													404.463	37.4762	313.974
456.463	376994	3.15718e+06													406.463	37.6994	315.718
458.463	378735	3.16763e+06													408.463	37.8735	316.763
460.462	378517	3.18894e+06													410.462	37.8517	318.894
462.462	380270	3.20857e+06													412.462	38.027	320.857
464.463	379091	3.21996e+06													414.463	37.9091	321.996
466.463	381451	3.2269e+06													416.463	38.1451	322.69
468.463	383685	3.24988e+06													418.463	38.3685	324.988
470.463	383347	3.25697e+06													420.463	38.3347	325.697
472.463	383274	3.26427e+06													422.463	38.3274	326.427
474.463	388076	3.27624e+06													424.463	38.8076	327.624
476.463	384594	3.27974e+06													426.463	38.4594	327.974
478.462	389687	3.29082e+06													428.462	38.9687	329.082
480.462	389975	3.30263e+06													430.462	38.9975	330.263
482.463	388783	3.30021e+06													432.463	38.8783	330.021
484.463	399483	3.31578e+06													434.463	39.9483	331.578
486.463	395383	3.31592e+06													436.463	39.5383	331.592
488.463	2.45917e+06	3.32742e+06													438.463	245.917	332.742
490.463	2.56423e+06	3.33049e+06													440.463	256.423	333.049
492.463	2.35425e+06	3.36128e+06													442.463	235.425	336.128
494.463	2.089e+06	3.36e+06													444.463	208.9	336
496.462	1.82886e+06	3.37712e+06													446.462	182.886	337.712
498.463	1.55532e+06	3.39446e+06													448.463	155.532	339.446
500.463	1.3178e+06	3.40107e+06													450.463	131.78	340.107
502.463	1.12222e+06	3.4156e+06													452.463	112.222	341.56
504.463	958703	3.43057e+06													454.463	95.8703	343.057
506.463	823736	3.439e+06													456.463	82.3736	343.9
508.463	717103	3.45453e+06													458.463	71.7103	345.453
510.463	642139	3.46033e+06													460.463	64.2139	346.033
512.462	576121	3.46138e+06													462.462	57.6121	346.138
514.462	528930	3.48011e+06													464.462	52.893	348.011
516.463	490790	3.479e+06													466.463	49.079	347.9
518.463	464284	3.49546e+06													468.463	46.4284	349.546
520.463	441075	3.48886e+06													470.463	44.1075	348.886
522.463	424709	3.50255e+06													472.463	42.4709	350.255
524.463	411762	3.5062e+06													474.463	41.1762	350.62
526.463	402605	3.51829e+06													476.463	40.2605	351.829
528.463	394958	3.5246e+06													478.463	39.4958	352.46
530.462	391334	3.52612e+06													480.462	39.1334	352.612
532.462	383414	3.53052e+06													482.462	38.3414	353.052
534.463	381350	3.50188e+06													484.463	38.135	350.188
536.463	379400	3.535e+06													486.463	37.94	353.5
538.463	376891	3.54244e+06													488.463	37.6891	354.244
540.463	378066	3.54423e+06													490.463	37.8066	354.423
542.463	375706	3.55117e+06													492.463	37.5706	355.117
544.463	376828	3.55509e+06													494.463	37.6828	355.509
546.463	374335	3.55665e+06													496.463	37.4335	355.665
548.463	376548	3.55937e+06													498.463	37.6548	355.937
550.463	377090	3.55705e+06													500.463	37.709	355.705
552.464	378063	3.55722e+06													502.464	37.8063	355.722
554.464	377469	1.00679e+06													504.464	37.7469	100.679
556.464	378162	314919													506.464	37.8162	31.4919
558.464	381512	272253													508.464	38.1512	27.2253
560.464	379516	270606													510.464	37.9516	27.0606
562.464	381629	271041													512.464	38.1629	27.1041
564.464	381834	272518													514.464	38.1834	27.2518
566.463	383059	272428													516.463	38.3059	27.2428
568.464	385869	271262													518.464	38.5869	27.1262
570.464	384042	272382													520.464	38.4042	27.2382
572.464	387740	271729													522.464	38.774	27.1729
574.464	388145	272067													524.464	38.8145	27.2067
576.464	388132	273753													526.464	38.8132	27.3753
578.464	389689	271443													528.464	38.9689	27.1443
580.464	391063														530.464	39.1063
582.463	392231														532.463	39.2231
584.463	397669														534.463	39.7669
586.464	2.80732e+06														536.464	280.732
588.464	2.58741e+06														538.464	258.741
590.464	2.37504e+06														540.464	237.504
592.464	2.11482e+06														542.464	211.482
594.464	1.84085e+06														544.464	184.085
596.464	1.58898e+06														546.464	158.898
598.464	1.35697e+06														548.464	135.697
600.463	1.1576e+06														550.463	115.76
602.463	987271														552.463	98.7271
604.464	858599														554.464	85.8599
606.464	749285														556.464	74.9285
608.464	665121														558.464	66.5121
610.464	603751														560.464	60.3751
612.464	553908														562.464	55.3908
614.464	515999														564.464	51.5999
616.464	486168														566.464	48.6168
618.463	461490														568.463	46.149
620.463	446237														570.463	44.6237
622.464	430741														572.464	43.0741
624.464	420525														574.464	42.0525
626.464	413429														576.464	41.3429
628.464	406229														578.464	40.6229
630.464	401899														580.464	40.1899
632.464	398225														582.464	39.8225
634.464	393311														584.464	39.3311
636.463	393005														586.463	39.3005
638.464	392250														588.464	39.225
640.464	389216														590.464	38.9216
642.464	389937														592.464	38.9937
644.464	392028														594.464	39.2028
646.464	391590														596.464	39.159
648.364	392499														598.364	39.2499
650.364	391587														600.364	39.1587
652.364	390567														602.364	39.0567
654.364	393763														604.364	39.3763
656.365	394809														606.365	39.4809
658.365	394563														608.365	39.4563
660.365	397039														610.365	39.7039
662.365	396908														612.365	39.6908
664.365	397494														614.365	39.7494
666.365	398852														616.365	39.8852
668.365	399696														618.365	39.9696
670.364	400758														620.364	40.0758
672.364	401647														622.364	40.1647
674.365	402330														624.365	40.233
676.365	403536														626.365	40.3536
678.365	404788														628.365	40.4788
680.365	405485														630.365	40.5485
682.365	405567														632.365	40.5567
684.365	409446														634.365	40.9446
686.365	2.17537e+06														636.365	217.537
688.364	2.52101e+06														638.364	252.101
690.364	2.44568e+06														640.364	244.568
692.365	2.20828e+06														642.365	220.828
694.365	1.98702e+06														644.365	198.702
696.365	1.75115e+06														646.365	175.115
698.365	1.52113e+06														648.365	152.113
700.365	1.32541e+06														650.365	132.541
702.365	1.15987e+06														652.365	115.987
704.365	1.02556e+06														654.365	102.556
706.364	903702														656.364	90.3702
708.365	819843														658.365	81.9843
710.365	743181														660.365	74.3181
712.365	694274														662.365	69.4274
714.365	640684														664.365	64.0684
716.365	612204														666.365	61.2204
718.365	566805														668.365	56.6805
720.365	546318														670.365	54.6318
722.364	523280														672.364	52.328
724.364	511993														674.364	51.1993
726.365	497175														676.365	49.7175
728.365	485018														678.365	48.5018
730.365	486338														680.365	48.6338
732.365	469961														682.365	46.9961
734.365	466376														684.365	46.6376
736.365	455309														686.365	45.5309
738.365	451451														688.365	45.1451
740.364	446997														690.364	44.6997
742.364	447473														692.364	44.7473
744.365	441919														694.365	44.1919
746.365	439570														696.365	43.957
748.365	438215														698.365	43.8215
750.365	436375														700.365	43.6375
752.365	436311														702.365	43.6311
754.365	434356														704.365	43.4356
756.365	432052														706.365	43.2052
758.365	431898														708.365	43.1898
760.365	430296														710.365	43.0296
762.366	429504														712.366	42.9504
764.366	427702														714.366	42.7702
766.366	429133														716.366	42.9133
768.366	427962														718.366	42.7962
770.366	426140														720.366	42.614
772.366	427930														722.366	42.793
774.366	427087														724.366	42.7087
776.365	426757														726.365	42.6757
778.366	425268														728.366	42.5268
780.366	423260														730.366	42.326
782.366	424680														732.366	42.468
784.366	428986														734.366	42.8986
786.366	2.03882e+06														736.366	203.882
788.366	2.5409e+06														738.366	254.09
790.366	2.38541e+06														740.366	238.541
792.365	2.21168e+06														742.365	221.168
794.365	1.99649e+06														744.365	199.649
796.366	1.77408e+06														746.366	177.408
798.366	1.56689e+06														748.366	156.689
800.366	1.38025e+06														750.366	138.025
802.466	1.21998e+06														752.466	121.998
804.466	1.08489e+06														754.466	108.489
806.466	975254														756.466	97.5254
808.466	881422														758.466	88.1422
810.465	805598														760.465	80.5598
812.465	739877														762.465	73.9877
814.466	691208														764.466	69.1208
816.466	653676														766.466	65.3676
818.466	626899														768.466	62.6899
820.466	603700														770.466	60.37
822.466	582969														772.466	58.2969
824.466	567491														774.466	56.7491
826.466	554779														776.466	55.4779
828.465	547184														778.465	54.7184
830.466	538065														780.466	53.8065
832.466	532430														782.466	53.243
834.466	527959														784.466	52.7959
836.466	524036														786.466	52.4036
838.466	519555														788.466	51.9555
840.466	514762														790.466	51.4762
842.466	512265														792.466	51.2265
844.466	509760														794.466	50.976
846.465	505678														796.465	50.5678
848.466	506326														798.466	50.6326
850.466	500970														800.466	50.097
852.466	498616														802.466	49.8616
854.466	496032														804.466	49.6032
856.466	492356														806.466	49.2356
858.466	492907														808.466	49.2907
860.466	489257														810.466	48.9257
862.465	487419														812.465	48.7419
864.465	487413														814.465	48.7413
866.466	481112														816.466	48.1112
868.466	480592														818.466	48.0592
870.466	479338														820.466	47.9338
872.466	475140														822.466	47.514
874.466	474245														824.466	47.4245
876.466	470868														826.466	47.0868
878.466	470381														828.466	47.0381
880.465	467417														830.465	46.7417
882.465	463065														832.465	46.3065
884.466	466192														834.466	46.6192
886.466	2.21013e+06														836.466	221.013
888.466	2.60837e+06														838.466	260.837
890.466	2.4954e+06														840.466	249.54
892.466	2.3259e+06														842.466	232.59
894.466	2.15564e+06														844.466	215.564
896.466	1.97342e+06														846.466	197.342
898.465	1.78972e+06														848.465	178.972
900.466	1.60503e+06														850.466	160.503
902.466	1.44242e+06														852.466	144.242
904.466	1.29398e+06														854.466	129.398
906.466	1.17273e+06														856.466	117.273
908.466	1.07075e+06														858.466	107.075
910.466	986119														860.466	98.6119
912.466	916389														862.466	91.6389
914.466	861424														864.466	86.1424
916.465	816888														866.465	81.6888
918.466	782371														868.466	78.2371
920.466	753433														870.466	75.3433
922.466	728106														872.466	72.8106
924.466	710564														874.466	71.0564
926.466	694731														876.466	69.4731
928.466	682813														878.466	68.2813
930.466	672208														880.466	67.2208
932.465	666798														882.465	66.6798
934.465	656908														884.465	65.6908
936.466	653429														886.466	65.3429
938.466	645578														888.466	64.5578
940.466	643511														890.466	64.3511
942.466	637073														892.466	63.7073
944.466	631489														894.466	63.1489
946.466	628158														896.466	62.8158
948.466	622219														898.466	62.2219
950.465	618605														900.465	61.8605
952.465	612256														902.465	61.2256
954.466	608125														904.466	60.8125
956.466	603764														906.466	60.3764
958.466	600142														908.466	60.0142
960.466	594624														910.466	59.4624
962.466	589666														912.466	58.9666
964.466	586389														914.466	58.6389
966.466	581042														916.466	58.1042
968.465	572576														918.465	57.2576
970.466	570662														920.466	57.0662
972.466	566239														922.466	56.6239
974.466	561743														924.466	56.1743
976.466	556416														926.466	55.6416
978.466	552370														928.466	55.237
980.466	545778														930.466	54.5778
982.466	540282														932.466	54.0282
984.465	537313														934.465	53.7313
986.465	531633														936.465	53.1633
988.466	527224														938.466	52.7224
990.466	523672														940.466	52.3672
992.466	519745														942.466	51.9745
994.466	513661														944.466	51.3661
996.466	511182														946.466	51.1182
998.466	508330														948.466	50.833
1000.47	503188														950.466	50.3188
1002.47	499357														952.465	49.9357
1004.47	496240														954.465	49.624
1006.47	493927														956.466	49.3927
1008.47	489567														958.466	48.9567
1010.47	485267														960.466	48.5267
1012.47	484279														962.466	48.4279
1014.47	481248														964.466	48.1248
1016.47	476236														966.466	47.6236
1018.47	472711														968.466	47.2711
1020.47	475711														970.465	47.5711
1022.47	1.84773e+06														972.465	184.773
1024.47	2.56339e+06														974.466	256.339
1026.47	2.38932e+06														976.466	238.932
1028.47	2.21414e+06														978.466	221.414
1030.47	2.03026e+06														980.466	203.026
1032.47	1.8426e+06														982.466	184.26
1034.47	1.66574e+06														984.466	166.574
1036.47	1.50781e+06														986.466	150.781
1038.47	1.35815e+06														988.465	135.815
1040.47	1.24118e+06														990.466	124.118
1042.47	1.12749e+06														992.466	112.749
1044.47	1.03847e+06														994.466	103.847
1046.47	969898														996.466	96.9898
1048.47	904815														998.466	90.4815
1050.47	860020														1000.47	86.002
1052.47	816268														1002.47	81.6268
1054.47	788205														1004.47	78.8205
1056.47	761764														1006.47	76.1764
1058.47	738795														1008.47	73.8795
1060.47	726601														1010.47	72.6601
1062.47	723518														1012.47	72.3518
1064.47	703353														1014.47	70.3353
1066.47	693666														1016.47	69.3666
1068.47	688358														1018.47	68.8358
1070.57	682336														1020.57	68.2336
1072.57	674093														1022.57	67.4093
1074.57	670462														1024.57	67.0462
1076.57	670057														1026.57	67.0057
1078.57	660539														1028.57	66.0539
1080.57	656238														1030.57	65.6238
1082.57	652981														1032.57	65.2981
1084.57	647194														1034.57	64.7194
1086.57	643573														1036.57	64.3573
1088.57	637803														1038.57	63.7803
1090.57	636143														1040.57	63.6143
1092.57	632065														1042.57	63.2065
1094.57	626416														1044.57	62.6416
1096.57	620850														1046.57	62.085
1098.57	615494														1048.57	61.5494
1100.57	610261														1050.57	61.0261
1102.57	605086														1052.57	60.5086
1104.57	599642														1054.57	59.9642
1106.57	594240														1056.57	59.424
1108.57	589495														1058.57	58.9495
1110.57	582429														1060.57	58.2429
1112.57	578375														1062.57	57.8375
1114.57	573151														1064.57	57.3151
1116.57	567280														1066.57	56.728
1118.57	561916														1068.57	56.1916
1120.57	554699														1070.57	55.4699
1122.57	549222														1072.57	54.9222
1124.57	543720														1074.57	54.372
1126.57	539274														1076.57	53.9274
1128.57	535187														1078.57	53.5187
1130.57	529941														1080.57	52.9941
1132.57	525526														1082.57	52.5526
1134.57	519234														1084.57	51.9234
1136.57	514996														1086.57	51.4996
1138.57	509891														1088.57	50.9891
1140.57	506323														1090.57	50.6323
1142.57	501684														1092.57	50.1684
1144.57	499217														1094.57	49.9217
1146.57	497581														1096.57	49.7581
1148.57	492744														1098.57	49.2744
1150.57	2.67168e+06														1100.57	267.168
1152.57	2.62281e+06														1102.57	262.281
1154.57	2.57698e+06														1104.57	257.698
1156.57	2.44817e+06														1106.57	244.817
1158.57	2.29462e+06														1108.57	229.462
1160.57	2.15215e+06														1110.57	215.215
1162.57	2.00453e+06														1112.57	200.453
1164.57	1.86049e+06														1114.57	186.049
1166.57	1.71564e+06														1116.57	171.564
1168.67	1.58755e+06														1118.67	158.755
1170.67	1.47319e+06														1120.67	147.319
1172.67	1.36814e+06														1122.67	136.814
1174.67	1.27708e+06														1124.67	127.708
1176.67	1.20393e+06														1126.67	120.393
1178.67	1.13996e+06														1128.67	113.996
1180.67	1.08569e+06														1130.67	108.569
1182.67	1.03966e+06														1132.67	103.966
1184.67	1.00353e+06														1134.67	100.353
1186.67	968931														1136.67	96.8931
1188.67	945014														1138.67	94.5014
1190.67	924756														1140.67	92.4756
1192.67	906366														1142.67	90.6366
1194.67	890362														1144.67	89.0362
1196.67	882455														1146.67	88.2455
1198.67	871781														1148.67	87.1781
1200.67	863350														1150.67	86.335
1202.67	856953														1152.67	85.6953
1204.67	851294														1154.67	85.1294
1206.67	846367														1156.67	84.6367
1208.67	840409														1158.67	84.0409
1210.67	836362														1160.67	83.6362
1212.67	832239														1162.67	83.2239
1214.67	827708														1164.67	82.7708
1216.67	823297														1166.67	82.3297
1218.67	816962														1168.67	81.6962
1220.67	813691														1170.67	81.3691
1222.67	804048														1172.67	80.4048
1224.67	799913														1174.67	79.9913
1226.67	792159														1176.67	79.2159
1228.67	783994														1178.67	78.3994
1230.67	777126														1180.67	77.7126
1232.67	769962														1182.67	76.9962
1234.67	760313														1184.67	76.0313
1236.67	753304														1186.67	75.3304
1238.67	745162														1188.67	74.5162
1240.77	734412														1190.77	73.4412
1242.77	728722														1192.77	72.8722
1244.77	716104														1194.77	71.6104
1246.77	708375														1196.77	70.8375
1248.77	697775														1198.77	69.7775
1250.77	689703														1200.77	68.9703
1252.77	679710														1202.77	67.971
1254.77	669413														1204.77	66.9413
1256.77	660178														1206.77	66.0178
1258.77	651417														1208.77	65.1417
1260.77	643314														1210.77	64.3314
1262.77	632961														1212.77	63.2961
1264.77	624610														1214.77	62.461
1266.77	617177														1216.77	61.7177
1268.77	608309														1218.77	60.8309
1270.77	600533														1220.77	60.0533
1272.77	592057														1222.77	59.2057
1274.77	585012														1224.77	58.5012
1276.77	575081														1226.77	57.5081
1278.77	569632														1228.77	56.9632
1280.77	562226														1230.77	56.2226
1282.77	554812														1232.77	55.4812
1284.77	550476														1234.77	55.0476
1286.77	543440														1236.77	54.344
1288.77	537396														1238.77	53.7396
1290.77	531986														1240.77	53.1986
1292.77	525020														1242.77	52.502
1294.77	520202														1244.77	52.0202
1296.77	514055														1246.77	51.4055
1298.77	510849														1248.77	51.0849
1300.77	507017														1250.77	50.7017
1302.77	502341														1252.77	50.2341
1304.77	496275														1254.77	49.6275
1306.77	491494														1256.77	49.1494
1308.77	492702														1258.77	49.2702
1310.87	2.53385e+06														1260.87	253.385
1312.87	2.74337e+06														1262.87	274.337
1314.87	2.66396e+06														1264.87	266.396
1316.87	2.53995e+06														1266.87	253.995
1318.87	2.42259e+06														1268.87	242.259
1320.87	2.2934e+06														1270.87	229.34
1322.87	2.17389e+06														1272.87	217.389
1324.87	2.04587e+06														1274.87	204.587
1326.87	1.91777e+06														1276.87	191.777
1328.87	1.80739e+06														1278.87	180.739
1330.87	1.689e+06														1280.87	168.9
1332.87	1.58924e+06														1282.87	158.924
1334.87	1.4975e+06														1284.87	149.75
1336.87	1.40869e+06														1286.87	140.869
1338.87	1.34374e+06														1288.87	134.374
1340.87	1.28304e+06														1290.87	128.304
1342.87	1.23439e+06														1292.87	123.439
1344.87	1.18935e+06														1294.87	118.935
1346.87	1.15237e+06														1296.87	115.237
1348.87	1.11897e+06														1298.87	111.897
1350.87	1.09325e+06														1300.87	109.325
1352.87	1.07394e+06														1302.87	107.394
1354.87	1.05736e+06														1304.87	105.736
1356.87	1.04005e+06														1306.87	104.005
1358.87	1.03137e+06														1308.87	103.137
1360.87	1.01988e+06														1310.87	101.988
1362.87	1.01468e+06														1312.87	101.468
1364.87	1.01115e+06														1314.87	101.115
1366.87	1.00644e+06														1316.87	100.644
1368.87	1.00334e+06														1318.87	100.334
1370.87	998745														1320.87	99.8745
1372.97	995815														1322.97	99.5815
1374.97	992559														1324.97	99.2559
1376.97	988338														1326.97	98.8338
1378.97	984169														1328.97	98.4169
1380.97	981687														1330.97	98.1687
1382.97	975551														1332.97	97.5551
1384.97	970548														1334.97	97.0548
1386.97	963780														1336.97	96.378
1388.97	955556														1338.97	95.5556
1390.97	950066														1340.97	95.0066
1392.97	940089														1342.97	94.0089
1394.97	933526														1344.97	93.3526
1396.97	923690														1346.97	92.369
1398.97	916069														1348.97	91.6069
1400.97	904904														1350.97	90.4904
1402.97	892924														1352.97	89.2924
1404.97	880284														1354.97	88.0284
1406.97	870521														1356.97	87.0521
1408.97	857323														1358.97	85.7323
1410.97	847360														1360.97	84.736
1412.97	834580														1362.97	83.458
1414.97	822032														1364.97	82.2032
1416.97	809862														1366.97	80.9862
1418.97	796141														1368.97	79.6141
1420.97	783895														1370.97	78.3895
1422.97	771433														1372.97	77.1433
1424.97	758894														1374.97	75.8894
1426.97	744649														1376.97	74.4649
1428.97	734348														1378.97	73.4348
1430.97	723982														1380.97	72.3982
1432.97	709437														1382.97	70.9437
1434.97	697181														1384.97	69.7181
1436.97	687475														1386.97	68.7475
1438.97	677836														1388.97	67.7836
1441.07	665129														1391.07	66.5129
1443.07	654499														1393.07	65.4499
1445.07	645014														1395.07	64.5014
1447.07	633394														1397.07	63.3394
1449.07	627265														1399.07	62.7265
1451.07	614631														1401.07	61.4631
1453.07	607128														1403.07	60.7128
1455.07	600017														1405.07	60.0017
1457.07	588694														1407.07	58.8694
1459.07	582373														1409.07	58.2373
1461.07	576040														1411.07	57.604
1463.07	567430														1413.07	56.743
1465.07	560502														1415.07	56.0502
1467.07	554075														1417.07	55.4075
1469.07	547500														1419.07	54.75
1471.07	538515														1421.07	53.8515
1473.07	538549														1423.07	53.8549
1475.07	2.29939e+06														1425.07	229.939
1477.07	2.79953e+06														1427.07	279.953
1479.07	2.69612e+06														1429.07	269.612
1481.07	2.59528e+06														1431.07	259.528
1483.07	2.50419e+06														1433.07	250.419
1485.07	2.40677e+06														1435.07	240.677
1487.07	2.30876e+06														1437.07	230.876
1489.07	2.21185e+06														1439.07	221.185
1491.07	2.12996e+06														1441.07	212.996
1493.07	2.04587e+06														1443.07	204.587
1495.17	1.97229e+06														1445.17	197.229
1497.17	1.9009e+06														1447.17	190.09
1499.17	1.83791e+06														1449.17	183.791
1501.17	1.78484e+06														1451.17	178.484
1503.17	1.73682e+06														1453.17	173.682
1505.17	1.69341e+06														1455.17	169.341
1507.17	1.66117e+06														1457.17	166.117
1509.17	1.63005e+06														1459.17	163.005
1511.17	1.60539e+06														1461.17	160.539
1513.17	1.58382e+06														1463.17	158.382
1515.17	1.56233e+06														1465.17	156.233
1517.17	1.55449e+06														1467.17	155.449
1519.17	1.54459e+06														1469.17	154.459
1521.17	1.54145e+06														1471.17	154.145
1523.17	1.53855e+06														1473.17	153.855
1525.17	1.53586e+06														1475.17	153.586
1527.17	1.5382e+06														1477.17	153.82
1529.17	1.54061e+06														1479.17	154.061
1531.17	1.54577e+06														1481.17	154.577
1533.17	1.5499e+06														1483.17	154.99
1535.17	1.55566e+06														1485.17	155.566
1537.17	1.56016e+06														1487.17	156.016
1539.17	1.56622e+06														1489.17	156.622
1541.17	1.57173e+06														1491.17	157.173
1543.17	1.57932e+06														1493.17	157.932
1545.17	1.5836e+06														1495.17	158.36
1547.17	1.5901e+06														1497.17	159.01
1549.27	1.58841e+06														1499.27	158.841
1551.27	1.59133e+06														1501.27	159.133
1553.27	1.59457e+06														1503.27	159.457
1555.27	1.59459e+06														1505.27	159.459
1557.27	1.59687e+06														1507.27	159.687
1559.27	1.59669e+06														1509.27	159.669
1561.27	1.59563e+06														1511.27	159.563
1563.27	1.59318e+06														1513.27	159.318
1565.27	1.59329e+06														1515.27	159.329
1567.27	1.58934e+06														1517.27	158.934
1569.27	1.58596e+06														1519.27	158.596
1571.27	1.58019e+06														1521.27	158.019
1573.27	1.57402e+06														1523.27	157.402
1575.27	1.56629e+06														1525.27	156.629
1577.27	1.55733e+06														1527.27	155.733
1579.27	1.552e+06														1529.27	155.2
1581.27	1.54009e+06														1531.27	154.009
1583.27	1.53315e+06														1533.27	153.315
1585.27	1.52085e+06														1535.27	152.085
1587.27	1.51124e+06														1537.27	151.124
1589.27	1.49677e+06														1539.27	149.677
1591.27	1.48598e+06														1541.27	148.598
1593.27	1.47751e+06														1543.27	147.751
1595.27	1.46408e+06														1545.27	146.408
1597.37	1.44833e+06														1547.37	144.833
1599.37	1.43525e+06														1549.37	143.525
1601.37	1.42186e+06														1551.37	142.186
1603.37	1.40834e+06														1553.37	140.834
1605.37	1.39359e+06														1555.37	139.359
1607.37	1.38025e+06														1557.37	138.025
1609.37	1.36578e+06														1559.37	136.578
1611.37	1.35208e+06														1561.37	135.208
1613.37	1.3356e+06														1563.37	133.56
1615.37	1.32254e+06														1565.37	132.254
1617.37	1.30803e+06														1567.37	130.803
1619.37	1.29134e+06														1569.37	129.134
1621.37	1.27971e+06														1571.37	127.971
1623.37	1.26576e+06														1573.37	126.576
1625.37	1.25282e+06														1575.37	125.282
1627.37	1.23477e+06														1577.37	123.477
1629.37	1.22282e+06														1579.37	122.282
1631.37	1.21072e+06														1581.37	121.072
1633.37	1.19425e+06														1583.37	119.425
1635.37	1.18174e+06														1585.37	118.174
1637.37	1.1686e+06														1587.37	116.86
1639.37	1.15566e+06														1589.37	115.566
1641.37	1.14154e+06														1591.37	114.154
1643.37	1.1292e+06														1593.37	112.92
1645.37	1.1154e+06														1595.37	111.54
1647.47	1.10277e+06														1597.47	110.277
1649.47	1.0908e+06														1599.47	109.08
1651.47	1.07507e+06														1601.47	107.507
1653.47	1.0616e+06														1603.47	106.16
1655.47	1.04901e+06														1605.47	104.901
1657.47	1.03684e+06														1607.47	103.684
1659.47	1.02417e+06														1609.47	102.417
1661.47	1.00988e+06														1611.47	100.988
1663.47	997081														1613.47	99.7081
1665.47	985135														1615.47	98.5135
1667.47	971807														1617.47	97.1807
1669.47	961884														1619.47	96.1884
1671.47	947503														1621.47	94.7503
1673.47	934428														1623.47	93.4428
1675.47	924566														1625.47	92.4566
1677.47	911477														1627.47	91.1477
1679.47	899850														1629.47	89.985
1681.47	889022														1631.47	88.9022
1683.47	877288														1633.47	87.7288
1685.47	866961														1635.47	86.6961
1687.47	855009														1637.47	85.5009
1689.47	844210														1639.47	84.421
1691.47	834628														1641.47	83.4628
1693.47	823843														1643.47	82.3843
1695.47	813955														1645.47	81.3955
1697.57	804002														1647.57	80.4002
1699.57	794882														1649.57	79.4882
1701.57	784075														1651.57	78.4075
1703.57	775830														1653.57	77.583
1705.57	765142														1655.57	76.5142
1707.57	755821														1657.57	75.5821
1709.57	748459														1659.57	74.8459
1711.57	737875														1661.57	73.7875
1713.57	732176														1663.57	73.2176
1715.57	721267														1665.57	72.1267
1717.57	713437														1667.57	71.3437
1719.57	705512														1669.57	70.5512
1721.57	698365														1671.57	69.8365
1723.57	693255														1673.57	69.3255
1725.57	685548														1675.57	68.5548
1727.57	677377														1677.57	67.7377
1729.57	672699														1679.57	67.2699
1731.57	665972														1681.57	66.5972
1733.57	658700														1683.57	65.87
1735.57	652098														1685.57	65.2098
1737.57	647776														1687.57	64.7776
1739.57	640747														1689.57	64.0747
1741.57	635566														1691.57	63.5566
1743.57	629553														1693.57	62.9553
1745.57	624138														1695.57	62.4138
1747.57	620835														1697.57	62.0835
1749.67	614041														1699.67	61.4041
1751.67	608441														1701.67	60.8441
1753.67	607727														1703.67	60.7727
1755.67	2.39504e+06														1705.67	239.504
1757.67	2.82754e+06														1707.67	282.754
1759.67	2.80629e+06														1709.67	280.629
1761.67	2.76655e+06														1711.67	276.655
1763.67	2.71776e+06														1713.67	271.776
1765.67	2.6943e+06														1715.67	269.43
1767.67	2.67716e+06														1717.67	267.716
1769.67	2.69322e+06														1719.67	269.322
1771.67	2.70375e+06														1721.67	270.375
1773.67	2.7462e+06														1723.67	274.62
1775.67	2.79202e+06														1725.67	279.202
1777.67	2.85166e+06														1727.67	285.166
1779.67	2.91037e+06														1729.67	291.037
1781.67	2.98026e+06														1731.67	298.026
1783.77	3.04238e+06														1733.77	304.238
1785.77	3.11217e+06														1735.77	311.217
1787.77	3.18521e+06														1737.77	318.521
1789.77	3.24797e+06														1739.77	324.797
1791.77	3.31578e+06														1741.77	331.578
1793.77	3.38813e+06														1743.77	338.813
1795.77	3.44806e+06														1745.77	344.806
1797.77	3.51005e+06														1747.77	351.005
1799.77	3.56348e+06														1749.77	356.348
1801.77	3.62506e+06														1751.77	362.506
1803.77	3.67262e+06														1753.77	367.262
1805.77	3.71613e+06														1755.77	371.613
1807.77	3.76198e+06														1757.77	376.198
1809.77	3.80831e+06														1759.77	380.831
1811.77	3.83693e+06														1761.77	383.693
1813.77	3.87902e+06														1763.77	387.902
1815.77	3.91202e+06														1765.77	391.202
1817.77	3.94925e+06														1767.77	394.925
1819.77	3.9681e+06														1769.77	396.81
1821.77	4.00385e+06														1771.77	400.385
1823.87	4.03271e+06														1773.87	403.271
1825.87	4.05158e+06														1775.87	405.158
1827.87	4.07796e+06														1777.87	407.796
1829.87	4.09886e+06														1779.87	409.886
1831.87	4.12435e+06														1781.87	412.435
1833.87	4.13894e+06														1783.87	413.894
1835.87	4.15672e+06														1785.87	415.672
1837.87	4.17846e+06														1787.87	417.846
1839.87	4.19156e+06														1789.87	419.156
1841.87	4.20694e+06														1791.87	420.694
1843.87	4.21375e+06														1793.87	421.375
1845.87	4.23596e+06														1795.87	423.596
1847.87	4.24663e+06														1797.87	424.663
1849.87	4.26347e+06														1799.87	426.347
1851.87	4.27488e+06														1801.87	427.488
1853.87	4.28467e+06														1803.87	428.467
1855.87	4.29375e+06														1805.87	429.375
1857.87	4.30447e+06														1807.87	430.447
1859.87	4.31389e+06														1809.87	431.389
1861.87	4.31972e+06														1811.87	431.972
1863.87	4.33029e+06														1813.87	433.029
1865.97	4.34e+06														1815.97	434
1867.97	4.34881e+06														1817.97	434.881
1869.97	4.35141e+06														1819.97	435.141
1871.97	4.36206e+06														1821.97	436.206
1873.97	4.36375e+06														1823.97	436.375
1875.97	4.36984e+06														1825.97	436.984
1877.97	4.37621e+06														1827.97	437.621
1879.97	4.3761e+06														1829.97	437.61
1881.97	4.38777e+06														1831.97	438.777
1883.97	4.39638e+06														1833.97	439.638
1885.97	4.39476e+06														1835.97	439.476
1887.97	4.39994e+06														1837.97	439.994
1889.97	4.39841e+06														1839.97	439.841
1891.97	4.40883e+06														1841.97	440.883
1893.97	4.41864e+06														1843.97	441.864
1895.97	4.41898e+06														1845.97	441.898
1897.97	4.4218e+06														1847.97	442.18
1900.07	4.42406e+06														1850.07	442.406
1902.07	4.42688e+06														1852.07	442.688
1904.07	4.43471e+06														1854.07	443.471
1906.07	4.43412e+06														1856.07	443.412
1908.07	4.43261e+06														1858.07	443.261
1910.07	4.43948e+06														1860.07	443.948
1912.07	4.43524e+06														1862.07	443.524
1914.07	4.44527e+06														1864.07	444.527
1916.07	4.43973e+06														1866.07	443.973
1918.07	4.4521e+06														1868.07	445.21
1920.07	4.45374e+06														1870.07	445.374
1922.07	4.45282e+06														1872.07	445.282
1924.07	4.45572e+06														1874.07	445.572
1926.07	4.4504e+06														1876.07	445.04
1928.07	4.45727e+06														1878.07	445.727
1930.07	4.45541e+06														1880.07	445.541
1932.07	4.46231e+06														1882.07	446.231
1934.07	4.46552e+06														1884.07	446.552
1936.17	4.46324e+06														1886.17	446.324
1938.17	4.46399e+06														1888.17	446.399
1940.17	4.46846e+06														1890.17	446.846
1942.17	4.46662e+06														1892.17	446.662
1944.17	4.46911e+06														1894.17	446.911
1946.17	4.47065e+06														1896.17	447.065
1948.17	4.46649e+06														1898.17	446.649
1950.17	4.4753e+06														1900.17	447.53
1952.17	4.4716e+06														1902.17	447.16
1954.17	4.47503e+06														1904.17	447.503
1956.17	4.47669e+06														1906.17	447.669
1958.17	4.51768e+06														1908.17	451.768
1960.17	4.49067e+06														1910.17	449.067
1962.17	4.49604e+06														1912.17	449.604
1964.17	4.49465e+06														1914.17	449.465
1966.27	4.49912e+06														1916.27	449.912
1968.27	4.5032e+06														1918.27	450.32
1970.27	4.50076e+06														1920.27	450.076
1972.27	4.49715e+06														1922.27	449.715
1974.27	4.50059e+06														1924.27	450.059
1976.27	4.50468e+06														1926.27	450.468
1978.27	4.51114e+06														1928.27	451.114
1980.27	4.51168e+06														1930.27	451.168
1982.27	4.50873e+06														1932.27	450.873
1984.27	4.50957e+06														1934.27	450.957
1986.27	4.5084e+06														1936.27	450.84
1988.27	4.50864e+06														1938.27	450.864
1990.27	4.51037e+06														1940.27	451.037
1992.27	925316														1942.27	92.5316
1994.27	560427														1944.27	56.0427
1996.37	367914														1946.37	36.7914
1998.37	344365														1948.37	34.4365
2000.37	341626														1950.37	34.1626
2002.37	342095														1952.37	34.2095
2004.37	340870														1954.37	34.087
2006.37	340445														1956.37	34.0445
2008.37	340955														1958.37	34.0955

## Sheet: Fig. 5c
time Ca2+ (s)	B53-Cy5	*B53-Cy5								Reset time 0 to 50 sec and divide fluorescence (A.U.) by 1e4					time Ca2+ (s)	B53-Cy5	*B53-Cy5
0.400023	1.87616e+06	995098													-49.6	187.616	99.5098
2.50014	1.86597e+06	997031													-47.4999	186.597	99.7031
4.50026	1.8613e+06	996267													-45.4997	186.13	99.6267
6.50037	1.86992e+06	994135													-43.4996	186.992	99.4135
8.50049	1.8613e+06	999487													-41.4995	186.13	99.9487
10.5006	1.86006e+06	1.00045e+06													-39.4994	186.006	100.045
12.4997	1.85322e+06	999943													-37.5003	185.322	99.9943
14.5998	1.86055e+06	1.00237e+06													-35.4002	186.055	100.237
16.5999	1.84686e+06	1.00016e+06													-33.4001	184.686	100.016
18.6001	1.85204e+06	999855													-31.3999	185.204	99.9855
20.6002	1.85554e+06	999903													-29.3998	185.554	99.9903
22.6003	1.8467e+06	1.00151e+06													-27.3997	184.67	100.151
24.6004	1.83085e+06	839920													-25.3996	183.085	83.992
26.7005	1.57034e+06	811948													-23.2995	157.034	81.1948
28.7006	1.37853e+06	805976													-21.2994	137.853	80.5976
30.6998	1.30903e+06	796756													-19.3002	130.903	79.6756
32.6999	1.20105e+06	781570													-17.3001	120.105	78.157
34.7	1.14425e+06	774701													-15.3	114.425	77.4701
36.7001	1.06958e+06	766464													-13.2999	106.958	76.6464
38.7002	1.02722e+06	760170													-11.2998	102.722	76.017
40.7003	959585	749675													-9.29967	95.9585	74.9675
42.7004	913215	741579													-7.29956	91.3215	74.1579
44.7006	868264	730415													-5.29944	86.8264	73.0415
46.6997	831467	725797													-3.30033	83.1467	72.5797
48.6998	795667	717031													-1.30021	79.5667	71.7031
50.6999	765973	605106													0.6999	76.5973	60.5106
52.7	616019	569425													2.70002	61.6019	56.9425
54.7001	578631	569040													4.70013	57.8631	56.904
56.7032	568951	564739													6.70324	56.8951	56.4739
58.7034	559581	559177													8.70336	55.9581	55.9177
60.7035	552044	558409													10.7035	55.2044	55.8409
62.7036	536794	553189													12.7036	53.6794	55.3189
64.7027	534004	548343													14.7027	53.4004	54.8343
66.6028	517140	543763													16.6028	51.714	54.3763
68.6029	507920	545096													18.6029	50.792	54.5096
70.603	502950	540233													20.603	50.295	54.0233
72.6032	493311	535952													22.6032	49.3311	53.5952
74.6033	491875	531719													24.6033	49.1875	53.1719
76.6034	482658	529213													26.6034	48.2658	52.9213
78.6035	475705	524801													28.6035	47.5705	52.4801
80.6036	475403	523851													30.6036	47.5403	52.3851
82.6027	468786	517705													32.6027	46.8786	51.7705
84.6028	462276	519705													34.6028	46.2276	51.9705
86.603	458526	515682													36.603	45.8526	51.5682
88.6031	456621	510941													38.6031	45.6621	51.0941
90.6032	2.29564e+06	510860													40.6032	229.564	51.086
92.6033	2.42295e+06	2.01906e+06													42.6033	242.295	201.906
94.6034	2.1322e+06	2.25524e+06													44.6034	213.22	225.524
96.6035	1.83898e+06	2.03641e+06													46.6035	183.898	203.641
98.6036	1.53726e+06	1.76701e+06													48.6036	153.726	176.701
100.603	1.28623e+06	1.52933e+06													50.6028	128.623	152.933
102.603	1.07443e+06	1.28574e+06													52.6029	107.443	128.574
104.603	913802	1.0924e+06													54.603	91.3802	109.24
106.603	775853	930788													56.6031	77.5853	93.0788
108.603	689155	789713													58.6032	68.9155	78.9713
110.603	614941	698817													60.6033	61.4941	69.8817
112.603	555866	614363													62.6034	55.5866	61.4363
114.604	516986	553916													64.6036	51.6986	55.3916
116.603	484664	506127													66.6027	48.4664	50.6127
118.603	461598	467772													68.6028	46.1598	46.7772
120.603	447231	440654													70.6029	44.7231	44.0654
122.603	430310	419813													72.603	43.031	41.9813
124.603	419192	402895													74.6031	41.9192	40.2895
126.603	410603	387897													76.6032	41.0603	38.7897
128.603	405370	381687													78.6034	40.537	38.1687
130.603	398503	374764													80.6035	39.8503	37.4764
132.604	396865	366740													82.6036	39.6865	36.674
134.603	392159	369442													84.6027	39.2159	36.9442
136.603	387356	359770													86.6028	38.7356	35.977
138.603	391329	360373													88.6029	39.1329	36.0373
140.603	387959	356744													90.603	38.7959	35.6744
142.603	386558	360570													92.6032	38.6558	36.057
144.603	389972	358812													94.6033	38.9972	35.8812
146.603	388184	357630													96.6034	38.8184	35.763
148.603	388071	358894													98.6035	38.8071	35.8894
150.604	388073	357048													100.604	38.8073	35.7048
152.603	388450	361243													102.603	38.845	36.1243
154.603	387418	362456													104.603	38.7418	36.2456
156.603	387885	361712													106.603	38.7885	36.1712
158.603	390598	363554													108.603	39.0598	36.3554
160.603	390923	365153													110.603	39.0923	36.5153
162.603	390311	364781													112.603	39.0311	36.4781
164.603	391431	366606													114.603	39.1431	36.6606
166.604	393450	367387													116.604	39.345	36.7387
168.604	393052	370450													118.604	39.3052	37.045
170.603	395490	369624													120.603	39.549	36.9624
172.503	395062	369086													122.503	39.5062	36.9086
174.503	396547	376113													124.503	39.6547	37.6113
176.503	394496	376361													126.503	39.4496	37.6361
178.503	400207	376174													128.503	40.0207	37.6174
180.503	397930	377472													130.503	39.793	37.7472
182.503	2.06662e+06	382195													132.503	206.662	38.2195
184.504	2.26298e+06	381200													134.504	226.298	38.12
186.504	1.99183e+06	1.84158e+06													136.504	199.183	184.158
188.503	1.70768e+06	2.27802e+06													138.503	170.768	227.802
190.503	1.43926e+06	2.08304e+06													140.503	143.926	208.304
192.503	1.20611e+06	1.84225e+06													142.503	120.611	184.225
194.503	1.02697e+06	1.60417e+06													144.503	102.697	160.417
196.503	862101	1.3915e+06													146.503	86.2101	139.15
198.503	753817	1.19261e+06													148.503	75.3817	119.261
200.503	654987	1.01587e+06													150.503	65.4987	101.587
202.504	595197	881405													152.504	59.5197	88.1405
204.503	540502	765215													154.503	54.0502	76.5215
206.503	503172	667974													156.503	50.3172	66.7974
208.503	478429	600186													158.503	47.8429	60.0186
210.503	453690	537351													160.503	45.369	53.7351
212.503	433031	495255													162.503	43.3031	49.5255
214.503	423592	461501													164.503	42.3592	46.1501
216.503	412314	431605													166.503	41.2314	43.1605
218.503	402823	409510													168.503	40.2823	40.951
220.504	396263	400657													170.504	39.6263	40.0657
222.503	394097	383543													172.503	39.4097	38.3543
224.503	389376	375538													174.503	38.9376	37.5538
226.503	386781	365289													176.503	38.6781	36.5289
228.503	383643	362327													178.503	38.3643	36.2327
230.503	382023	359210													180.503	38.2023	35.921
232.503	382077	359474													182.503	38.2077	35.9474
234.503	384385	358410													184.503	38.4385	35.841
236.504	381485	355110													186.504	38.1485	35.511
238.504	377772	357581													188.504	37.7772	35.7581
240.503	380882	358489													190.503	38.0882	35.8489
242.503	379260	357294													192.503	37.926	35.7294
244.503	380287	359936													194.503	38.0287	35.9936
246.503	379142	360474													196.503	37.9142	36.0474
248.503	382265	361037													198.503	38.2265	36.1037
250.503	380289	363949													200.503	38.0289	36.3949
252.503	380788	367335													202.503	38.0788	36.7335
254.504	382137	367237													204.504	38.2137	36.7237
256.503	384347	371100													206.503	38.4347	37.11
258.503	383915	372503													208.503	38.3915	37.2503
260.503	385263	374395													210.503	38.5263	37.4395
262.503	385387	377427													212.503	38.5387	37.7427
264.503	390014	378154													214.503	39.0014	37.8154
266.503	386469	380573													216.503	38.6469	38.0573
268.503	388146	385207													218.503	38.8146	38.5207
270.503	388701	386973													220.503	38.8701	38.6973
272.504	389215	387427													222.504	38.9215	38.7427
274.503	394142	391615													224.503	39.4142	39.1615
276.503	391084	393885													226.503	39.1084	39.3885
278.503	391965	394982													228.503	39.1965	39.4982
280.503	395432	395938													230.503	39.5432	39.5938
282.503	399172	399461													232.503	39.9172	39.9461
284.503	397400	404804													234.503	39.74	40.4804
286.503	2.21161e+06	2.02421e+06													236.503	221.161	202.421
288.504	2.29596e+06	2.30884e+06													238.504	229.596	230.884
290.504	1.99059e+06	2.16188e+06													240.504	199.059	216.188
292.503	1.73043e+06	1.96526e+06													242.503	173.043	196.526
294.503	1.4567e+06	1.74442e+06													244.503	145.67	174.442
296.503	1.22461e+06	1.54555e+06													246.503	122.461	154.555
298.503	1.0286e+06	1.36733e+06													248.503	102.86	136.733
300.503	869618	1.20184e+06													250.503	86.9618	120.184
302.503	750363	1.05844e+06													252.503	75.0363	105.844
304.503	660058	940109													254.503	66.0058	94.0109
306.504	587198	842563													256.504	58.7198	84.2563
308.504	533912	770442													258.504	53.3912	77.0442
310.503	494500	709711													260.503	49.45	70.9711
312.503	463276	655676													262.503	46.3276	65.5676
314.503	442702	619169													264.503	44.2702	61.9169
316.503	422805	586032													266.503	42.2805	58.6032
318.503	410943	561828													268.503	41.0943	56.1828
320.503	399189	541744													270.503	39.9189	54.1744
322.503	395306	526040													272.503	39.5306	52.604
324.504	389223	510429													274.504	38.9223	51.0429
326.503	385441	498573													276.503	38.5441	49.8573
328.503	380022	493492													278.503	38.0022	49.3492
330.503	378927	483054													280.503	37.8927	48.3054
332.503	375015	476736													282.503	37.5015	47.6736
334.503	373877	471622													284.503	37.3877	47.1622
336.503	374716	468776													286.503	37.4716	46.8776
338.503	374643	463014													288.503	37.4643	46.3014
340.503	371688	458990													290.503	37.1688	45.899
342.404	374617	457697													292.404	37.4617	45.7697
344.403	373271	452815													294.403	37.3271	45.2815
346.403	369607	450637													296.403	36.9607	45.0637
348.403	371957	451093													298.403	37.1957	45.1093
350.403	375028	446566													300.403	37.5028	44.6566
352.403	375009	444680													302.403	37.5009	44.468
354.403	374948	444468													304.403	37.4948	44.4468
356.403	377000	442757													306.403	37.7	44.2757
358.404	377219	446539													308.404	37.7219	44.6539
360.404	378442	442867													310.404	37.8442	44.2867
362.403	379622	442331													312.403	37.9622	44.2331
364.403	377883	444416													314.403	37.7883	44.4416
366.403	380311	442617													316.403	38.0311	44.2617
368.403	381353	443597													318.403	38.1353	44.3597
370.403	381445	443231													320.403	38.1445	44.3231
372.403	383334	446114													322.403	38.3334	44.6114
374.403	386578	445225													324.403	38.6578	44.5225
376.404	384728	447845													326.404	38.4728	44.7845
378.404	382425	449108													328.404	38.2425	44.9108
380.403	384915	449874													330.403	38.4915	44.9874
382.403	387853	451318													332.403	38.7853	45.1318
384.403	386449	455068													334.403	38.6449	45.5068
386.403	392748	1.12744e+06													336.403	39.2748	112.744
388.403	2.1839e+06	2.44581e+06													338.403	218.39	244.581
390.403	2.3697e+06	2.36729e+06													340.403	236.97	236.729
392.403	2.13845e+06	2.28724e+06													342.403	213.845	228.724
394.404	1.86306e+06	2.21967e+06													344.404	186.306	221.967
396.403	1.58832e+06	2.19328e+06													346.403	158.832	219.328
398.403	1.32341e+06	2.14934e+06													348.403	132.341	214.934
400.403	1.10985e+06	2.18056e+06													350.403	110.985	218.056
402.403	943154	2.1741e+06													352.403	94.3154	217.41
404.403	800110	2.21194e+06													354.403	80.011	221.194
406.403	698490	2.24878e+06													356.403	69.849	224.878
408.403	618089	2.29113e+06													358.403	61.8089	229.113
410.403	557106	2.32995e+06													360.403	55.7106	232.995
412.404	508856	2.38556e+06													362.404	50.8856	238.556
414.403	475893	2.43694e+06													364.403	47.5893	243.694
416.403	450141	2.49494e+06													366.403	45.0141	249.494
418.403	430170	2.54673e+06													368.403	43.017	254.673
420.403	415702	2.60105e+06													370.403	41.5702	260.105
422.403	403244	2.6645e+06													372.403	40.3244	266.45
424.403	394621	2.71139e+06													374.403	39.4621	271.139
426.403	387178	2.75887e+06													376.403	38.7178	275.887
428.404	382259	2.8114e+06													378.404	38.2259	281.14
430.404	377911	2.86068e+06													380.404	37.7911	286.068
432.403	375836	2.8922e+06													382.403	37.5836	289.22
434.403	373101	2.93647e+06													384.403	37.3101	293.647
436.403	372523	2.96679e+06													386.403	37.2523	296.679
438.403	372048	3.00101e+06													388.403	37.2048	300.101
440.403	371661	3.0396e+06													390.403	37.1661	303.96
442.403	372105	3.06553e+06													392.403	37.2105	306.553
444.403	372402	3.10631e+06													394.403	37.2402	310.631
446.404	375233	3.08398e+06													396.404	37.5233	308.398
448.404	371960	3.14687e+06													398.404	37.196	314.687
450.403	374425	3.17009e+06													400.403	37.4425	317.009
452.403	372906	3.18477e+06													402.403	37.2906	318.477
454.403	376811	3.21059e+06													404.403	37.6811	321.059
456.403	376156	3.23079e+06													406.403	37.6156	323.079
458.403	376169	3.2443e+06													408.403	37.6169	324.43
460.403	376686	3.2609e+06													410.403	37.6686	326.09
462.403	376766	3.27678e+06													412.403	37.6766	327.678
464.404	377821	3.28726e+06													414.404	37.7821	328.726
466.403	381418	3.30342e+06													416.403	38.1418	330.342
468.403	380077	3.3029e+06													418.403	38.0077	330.29
470.403	381024	3.33019e+06													420.403	38.1024	333.019
472.403	382524	3.3333e+06													422.403	38.2524	333.33
474.403	382389	3.32692e+06													424.403	38.2389	332.692
476.403	384831	3.33562e+06													426.403	38.4831	333.562
478.403	385179	3.34352e+06													428.403	38.5179	334.352
480.403	387349	3.34722e+06													430.403	38.7349	334.722
482.404	387443	3.36214e+06													432.404	38.7443	336.214
484.403	392813	3.36941e+06													434.403	39.2813	336.941
486.403	1.64217e+06	3.36859e+06													436.403	164.217	336.859
488.403	2.34547e+06	3.37771e+06													438.403	234.547	337.771
490.403	2.16207e+06	3.3767e+06													440.403	216.207	337.67
492.403	1.90209e+06	3.36346e+06													442.403	190.209	336.346
494.403	1.65024e+06	3.38524e+06													444.403	165.024	338.524
496.403	1.41255e+06	3.3877e+06													446.403	141.255	338.77
498.404	1.18901e+06	3.39787e+06													448.404	118.901	339.787
500.404	1.00814e+06	3.40473e+06													450.404	100.814	340.473
502.403	865308	3.40198e+06													452.403	86.5308	340.198
504.403	745802	3.40233e+06													454.403	74.5802	340.233
506.403	655298	3.39922e+06													456.403	65.5298	339.922
508.403	586116	3.3976e+06													458.403	58.6116	339.76
510.403	532823	3.41381e+06													460.403	53.2823	341.381
512.403	493405	3.40465e+06													462.403	49.3405	340.465
514.403	464159	3.41251e+06													464.403	46.4159	341.251
516.404	442498	3.38434e+06													466.404	44.2498	338.434
518.404	423095	3.40495e+06													468.404	42.3095	340.495
520.403	413009	3.43659e+06													470.403	41.3009	343.659
522.403	403889	3.45542e+06													472.403	40.3889	345.542
524.403	396409	3.47656e+06													474.403	39.6409	347.656
526.403	388044	3.48708e+06													476.403	38.8044	348.708
528.403	386015	3.50494e+06													478.403	38.6015	350.494
530.403	381275	3.51839e+06													480.403	38.1275	351.839
532.403	380584	3.53134e+06													482.403	38.0584	353.134
534.404	378372	3.54065e+06													484.404	37.8372	354.065
536.403	377080	3.5501e+06													486.403	37.708	355.01
538.403	376386	3.56615e+06													488.403	37.6386	356.615
540.403	378030	3.56651e+06													490.403	37.803	356.651
542.403	376517	956124													492.403	37.6517	95.6124
544.403	377069	438970													494.403	37.7069	43.897
546.403	378148	292366													496.403	37.8148	29.2366
548.403	377696	280211													498.403	37.7696	28.0211
550.403	378576	279571													500.403	37.8576	27.9571
552.404	377805	281077													502.404	37.7805	28.1077
554.403	379638	279946													504.403	37.9638	27.9946
556.403	381192	280360													506.403	38.1192	28.036
558.403	381194														508.403	38.1194	0
560.403	381411														510.403	38.1411	0
562.403	383890														512.403	38.389	0
564.403	384373														514.403	38.4373	0
566.403	385100														516.403	38.51	0
568.404	386230														518.404	38.623	0
570.404	386916														520.404	38.6916	0
572.403	387290														522.403	38.729	0
574.403	388826														524.403	38.8826	0
576.403	388800														526.403	38.88	0
578.403	389395														528.403	38.9395	0
580.403	390469														530.403	39.0469	0
582.403	390412														532.403	39.0412	0
584.403	395410														534.403	39.541	0
586.504	2.38855e+06														536.504	238.855	0
588.504	2.4224e+06														538.504	242.24	0
590.503	2.21112e+06														540.503	221.112	0
592.503	1.99455e+06														542.503	199.455	0
594.503	1.75571e+06														544.503	175.571	0
596.503	1.53504e+06														546.503	153.504	0
598.503	1.31685e+06														548.503	131.685	0
600.503	1.12446e+06														550.503	112.446	0
602.503	966705														552.503	96.6705	0
604.504	840227														554.504	84.0227	0
606.503	738709														556.503	73.8709	0
608.503	663004														558.503	66.3004	0
610.503	600997														560.503	60.0997	0
612.503	555632														562.503	55.5632	0
614.503	522041														564.503	52.2041	0
616.503	497648														566.503	49.7648	0
618.503	475813														568.503	47.5813	0
620.503	461667														570.503	46.1667	0
622.504	450986														572.504	45.0986	0
624.503	441265														574.503	44.1265	0
626.503	436162														576.503	43.6162	0
628.503	432389														578.503	43.2389	0
630.503	427553														580.503	42.7553	0
632.503	424478														582.503	42.4478	0
634.503	423270														584.503	42.327	0
636.503	421750														586.503	42.175	0
638.504	421868														588.504	42.1868	0
640.504	421141														590.504	42.1141	0
642.503	419255														592.503	41.9255	0
644.503	417958														594.503	41.7958	0
646.503	417222														596.503	41.7222	0
648.503	418404														598.503	41.8404	0
650.503	419829														600.503	41.9829	0
652.503	416649														602.503	41.6649	0
654.503	417353														604.503	41.7353	0
656.504	415504														606.504	41.5504	0
658.504	415938														608.504	41.5938	0
660.503	416834														610.503	41.6834	0
662.503	416946														612.503	41.6946	0
664.503	417346														614.503	41.7346	0
666.503	417313														616.503	41.7313	0
668.503	417609														618.503	41.7609	0
670.503	416253														620.503	41.6253	0
672.503	418254														622.503	41.8254	0
674.504	419168														624.504	41.9168	0
676.503	416382														626.503	41.6382	0
678.503	416954														628.503	41.6954	0
680.503	416802														630.503	41.6802	0
682.503	414378														632.503	41.4378	0
684.503	419377														634.503	41.9377	0
686.503	2.02328e+06														636.503	202.328	0
688.503	2.37581e+06														638.503	237.581	0
690.503	2.24159e+06														640.503	224.159	0
692.504	2.08726e+06														642.504	208.726	0
694.503	1.89893e+06														644.503	189.893	0
696.503	1.72055e+06														646.503	172.055	0
698.503	1.52516e+06														648.503	152.516	0
700.503	1.35022e+06														650.503	135.022	0
702.503	1.19615e+06														652.503	119.615	0
704.503	1.06378e+06														654.503	106.378	0
706.503	950073														656.503	95.0073	0
708.504	860315														658.504	86.0315	0
710.504	786055														660.504	78.6055	0
712.503	729125														662.503	72.9125	0
714.503	682480														664.503	68.248	0
716.503	649085														666.503	64.9085	0
718.503	621037														668.503	62.1037	0
720.503	600316														670.503	60.0316	0
722.503	584246														672.503	58.4246	0
724.503	572554														674.503	57.2554	0
726.504	565665														676.504	56.5665	0
728.503	556377														678.503	55.6377	0
730.503	552131														680.503	55.2131	0
732.503	548021														682.503	54.8021	0
734.503	549751														684.503	54.9751	0
736.503	542906														686.503	54.2906	0
738.503	538359														688.503	53.8359	0
740.503	535489														690.503	53.5489	0
742.503	533124														692.503	53.3124	0
744.504	533703														694.504	53.3703	0
746.503	533578														696.503	53.3578	0
748.503	527321														698.503	52.7321	0
750.503	523743														700.503	52.3743	0
752.503	522030														702.503	52.203	0
754.503	521022														704.503	52.1022	0
756.503	514935														706.503	51.4935	0
758.503	513583														708.503	51.3583	0
760.503	512239														710.503	51.2239	0
762.504	508768														712.504	50.8768	0
764.503	504881														714.503	50.4881	0
766.503	503423														716.503	50.3423	0
768.503	498290														718.503	49.829	0
770.503	498754														720.503	49.8754	0
772.503	496540														722.503	49.654	0
774.503	493222														724.503	49.3222	0
776.503	489816														726.503	48.9816	0
778.504	486348														728.504	48.6348	0
780.504	483280														730.504	48.328	0
782.503	483575														732.503	48.3575	0
784.503	478713														734.503	47.8713	0
786.503	478714														736.503	47.8714	0
788.503	482920														738.503	48.292	0
790.503	2.35825e+06														740.503	235.825	0
792.503	2.46635e+06														742.503	246.635	0
794.503	2.38886e+06														744.503	238.886	0
796.504	2.27468e+06														746.504	227.468	0
798.503	2.15888e+06														748.503	215.888	0
800.503	2.04807e+06														750.503	204.807	0
802.503	1.93526e+06														752.503	193.526	0
804.503	1.82353e+06														754.503	182.353	0
806.503	1.72227e+06														756.503	172.227	0
808.503	1.61986e+06														758.503	161.986	0
810.503	1.52521e+06														760.503	152.521	0
812.503	1.43984e+06														762.503	143.984	0
814.504	1.3617e+06														764.504	136.17	0
816.503	1.29037e+06														766.503	129.037	0
818.503	1.23294e+06														768.503	123.294	0
820.503	1.18709e+06														770.503	118.709	0
822.503	1.14506e+06														772.503	114.506	0
824.503	1.1125e+06														774.503	111.25	0
826.503	1.08502e+06														776.503	108.502	0
828.503	1.06596e+06														778.503	106.596	0
830.504	1.04893e+06														780.504	104.893	0
832.504	1.03164e+06														782.504	103.164	0
834.503	1.02355e+06														784.503	102.355	0
836.503	1.01279e+06														786.503	101.279	0
838.503	1.00444e+06														788.503	100.444	0
840.503	999919														790.503	99.9919	0
842.503	991900														792.503	99.19	0
844.503	990541														794.503	99.0541	0
846.503	983503														796.503	98.3503	0
848.504	978840														798.504	97.884	0
850.504	971809														800.504	97.1809	0
852.503	969151														802.503	96.9151	0
854.503	960097														804.503	96.0097	0
856.503	958539														806.503	95.8539	0
858.503	948384														808.503	94.8384	0
860.504	943195														810.504	94.3195	0
862.504	933408														812.504	93.3408	0
864.504	922117														814.504	92.2117	0
866.505	912947														816.505	91.2947	0
868.504	904312														818.504	90.4312	0
870.504	894053														820.504	89.4053	0
872.504	883993														822.504	88.3993	0
874.504	873102														824.504	87.3102	0
876.504	858808														826.504	85.8808	0
878.504	846763														828.504	84.6763	0
880.504	835959														830.504	83.5959	0
882.504	825092														832.504	82.5092	0
884.505	809193														834.505	80.9193	0
886.504	797235														836.504	79.7235	0
888.504	786767														838.504	78.6767	0
890.504	770972														840.504	77.0972	0
892.504	757577														842.504	75.7577	0
894.504	749211														844.504	74.9211	0
896.504	734654														846.504	73.4654	0
898.504	726483														848.504	72.6483	0
900.505	716192														850.505	71.6192	0
902.505	704670														852.505	70.467	0
904.504	691511														854.504	69.1511	0
906.504	681228														856.504	68.1228	0
908.504	670587														858.504	67.0587	0
910.504	660443														860.504	66.0443	0
912.504	651187														862.504	65.1187	0
914.504	644166														864.504	64.4166	0
916.504	633871														866.504	63.3871	0
918.505	625723														868.505	62.5723	0
920.505	617386														870.505	61.7386	0
922.504	609510														872.504	60.951	0
924.504	601507														874.504	60.1507	0
926.504	593610														876.504	59.361	0
928.504	587294														878.504	58.7294	0
930.504	580443														880.504	58.0443	0
932.504	574106														882.504	57.4106	0
934.504	566820														884.504	56.682	0
936.505	563015														886.505	56.3015	0
938.504	556771														888.504	55.6771	0
940.504	552631														890.504	55.2631	0
942.504	545884														892.504	54.5884	0
944.604	541671														894.604	54.1671	0
946.604	535561														896.604	53.5561	0
948.604	531847														898.604	53.1847	0
950.604	526251														900.604	52.6251	0
952.604	522410														902.604	52.241	0
954.605	517701														904.605	51.7701	0
956.604	514142														906.604	51.4142	0
958.604	511750														908.604	51.175	0
960.604	508425														910.604	50.8425	0
962.604	503060														912.604	50.306	0
964.604	503161														914.604	50.3161	0
966.604	499900														916.604	49.99	0
968.604	499241														918.604	49.9241	0
970.605	2.10864e+06														920.605	210.864	0
972.605	2.55739e+06														922.605	255.739	0
974.604	2.48375e+06														924.604	248.375	0
976.604	2.42828e+06														926.604	242.828	0
978.604	2.37991e+06														928.604	237.991	0
980.604	2.32629e+06														930.604	232.629	0
982.604	2.28247e+06														932.604	228.247	0
984.604	2.2668e+06														934.604	226.68	0
986.604	2.25241e+06														936.604	225.241	0
988.605	2.25869e+06														938.605	225.869	0
990.605	2.26609e+06														940.605	226.609	0
992.604	2.28393e+06														942.604	228.393	0
994.604	2.31296e+06														944.604	231.296	0
996.604	2.3453e+06														946.604	234.53	0
998.604	2.39548e+06														948.604	239.548	0
1000.6	2.44982e+06														950.604	244.982	0
1002.6	2.50126e+06														952.604	250.126	0
1004.6	2.54312e+06														954.604	254.312	0
1006.6	2.61094e+06														956.605	261.094	0
1008.6	2.67005e+06														958.604	267.005	0
1010.6	2.73387e+06														960.604	273.387	0
1012.6	2.79251e+06														962.604	279.251	0
1014.6	2.8524e+06														964.604	285.24	0
1016.6	2.92117e+06														966.604	292.117	0
1018.6	2.9747e+06														968.604	297.47	0
1020.6	3.03983e+06														970.604	303.983	0
1022.6	3.08781e+06														972.604	308.781	0
1024.6	3.16031e+06														974.605	316.031	0
1026.6	3.21912e+06														976.604	321.912	0
1028.6	3.25621e+06														978.604	325.621	0
1030.6	3.31481e+06														980.604	331.481	0
1032.6	3.36303e+06														982.604	336.303	0
1034.7	3.39398e+06														984.704	339.398	0
1036.7	3.43917e+06														986.704	343.917	0
1038.7	3.46355e+06														988.704	346.355	0
1040.7	3.49797e+06														990.705	349.797	0
1042.7	3.5343e+06														992.705	353.43	0
1044.7	3.54709e+06														994.704	354.709	0
1046.7	3.57226e+06														996.704	357.226	0
1048.7	3.60092e+06														998.704	360.092	0
1050.7	3.61581e+06														1000.7	361.581	0
1052.7	3.64235e+06														1002.7	364.235	0
1054.7	3.63884e+06														1004.7	363.884	0
1056.7	3.66559e+06														1006.7	366.559	0
1058.7	3.67605e+06														1008.7	367.605	0
1060.7	3.68911e+06														1010.7	368.911	0
1062.7	3.70838e+06														1012.7	370.838	0
1064.7	3.71629e+06														1014.7	371.629	0
1066.7	3.72814e+06														1016.7	372.814	0
1068.7	3.7406e+06														1018.7	374.06	0
1070.7	3.73666e+06														1020.7	373.666	0
1072.7	3.7515e+06														1022.7	375.15	0
1074.7	3.75242e+06														1024.7	375.242	0
1076.7	3.77062e+06														1026.7	377.062	0
1078.7	3.78255e+06														1028.7	378.255	0
1080.7	3.78241e+06														1030.7	378.241	0
1082.7	3.78501e+06														1032.7	378.501	0
1084.7	3.79603e+06														1034.7	379.603	0
1086.7	3.81168e+06														1036.7	381.168	0
1088.7	3.81031e+06														1038.7	381.031	0
1090.7	3.81546e+06														1040.7	381.546	0
1092.7	3.82113e+06														1042.7	382.113	0
1094.7	3.82181e+06														1044.7	382.181	0
1096.7	3.83286e+06														1046.7	383.286	0
1098.7	3.83289e+06														1048.7	383.289	0
1100.7	3.83899e+06														1050.7	383.899	0
1102.7	3.83976e+06														1052.7	383.976	0
1104.7	3.84448e+06														1054.7	384.448	0
1106.7	3.85195e+06														1056.7	385.195	0
1108.7	3.85937e+06														1058.7	385.937	0
1110.7	3.85769e+06														1060.7	385.769	0
1112.7	3.85056e+06														1062.7	385.056	0
1114.7	3.86435e+06														1064.7	386.435	0
1116.7	3.87365e+06														1066.7	387.365	0
1118.7	3.87569e+06														1068.7	387.569	0
1120.7	3.87809e+06														1070.7	387.809	0
1122.7	3.87764e+06														1072.7	387.764	0
1124.7	3.88459e+06														1074.7	388.459	0
1126.7	3.88585e+06														1076.7	388.585	0
1128.7	3.88554e+06														1078.7	388.554	0
1130.7	3.88415e+06														1080.7	388.415	0
1132.7	3.89019e+06														1082.7	389.019	0
1134.8	3.89108e+06														1084.8	389.108	0
1136.8	3.88918e+06														1086.8	388.918	0
1138.8	3.88915e+06														1088.8	388.915	0
1140.8	3.8926e+06														1090.8	389.26	0
1142.8	3.90393e+06														1092.8	390.393	0
1144.8	3.902e+06														1094.8	390.2	0
1146.8	3.89133e+06														1096.8	389.133	0
1148.8	3.90636e+06														1098.8	390.636	0
1150.8	3.9031e+06														1100.8	390.31	0
1152.8	3.90953e+06														1102.8	390.953	0
1154.8	3.91118e+06														1104.8	391.118	0
1156.8	3.85404e+06														1106.8	385.404	0
1158.8	3.86083e+06														1108.8	386.083	0
1160.8	3.87177e+06														1110.8	387.177	0
1162.8	3.88291e+06														1112.8	388.291	0
1164.8	3.88424e+06														1114.8	388.424	0
1166.8	3.88773e+06														1116.8	388.773	0
1168.8	3.89548e+06														1118.8	389.548	0
1170.8	3.90371e+06														1120.8	390.371	0
1172.8	3.90414e+06														1122.8	390.414	0
1174.8	3.90808e+06														1124.8	390.808	0
1176.8	3.91168e+06														1126.8	391.168	0
1178.8	3.91687e+06														1128.8	391.687	0
1180.8	3.92419e+06														1130.8	392.419	0
1182.8	3.92126e+06														1132.8	392.126	0
1184.8	3.93621e+06														1134.8	393.621	0
1186.8	3.94309e+06														1136.8	394.309	0
1188.8	3.94753e+06														1138.8	394.753	0
1190.9	3.94335e+06														1140.9	394.335	0
1192.9	3.95369e+06														1142.9	395.369	0
1194.9	3.95217e+06														1144.9	395.217	0
1196.9	2.79299e+06														1146.9	279.299	0
1198.9	389021														1148.9	38.9021	0
1200.9	304851														1150.9	30.4851	0
1202.9	294456														1152.9	29.4456	0
1204.9	294520														1154.9	29.452	0
1206.9	293888														1156.9	29.3888	0
1208.9	294196														1158.9	29.4196	0
1210.9	294003														1160.9	29.4003	0
1212.9	293974														1162.9	29.3974	0
1214.9	293923														1164.9	29.3923	0
1216.9	293409														1166.9	29.3409	0
1218.9	293139														1168.9	29.3139	0
1220.9	292875														1170.9	29.2875	0
1222.9	292556														1172.9	29.2556	0
1224.9	292827														1174.9	29.2827	0
1226.9	292806														1176.9	29.2806	0
1228.9	292872														1178.9	29.2872	0
1230.9	292549														1180.9	29.2549	0
1232.9	291787														1182.9	29.1787	0
1235	294570														1185	29.457	0
1237	291946														1187	29.1946	0
1239	293146														1189	29.3146	0
1241	292281														1191	29.2281	0
1243	291346														1193	29.1346	0

## Sheet: Fig. 5d
		Normalized # Pulses
DMSO		1	1	1
CsA		3.5	3	6
*B52-Cy5		1	1	1
B52-Cy5		4.33333	3	4
*B53-Cy5		1	1	1
B53-Cy5		2.66667	1.25	2
