# Supplementary material for: Discovery and molecular basis of subtype-selective cyclophilin inhibitors
Source: Nat Chem Biol. 2022 Sep 26;18(11):1184–95. doi: 10.1038/s41589-022-01116-1 (PMC9596378; doi:10.1038/s41589-022-01116-1)
Supplement: Source Data Fig. 6 — Prolyl-isomerase inhibition and fluorescence polarization biochemical data. [file 41589_2022_1116_MOESM10_ESM.xlsx]

## Sheet: Fig. 6b
[Macrocycle] (M)	CypD (mP)			CypE (mP)			CypA (mP)			CypB (mP)			Cyp40 (mP)			PPIL1 (mP)			PPIL3 (mP)
Buffer+FP (Internal control, average of 3 replicates)			95.1667			102.167			97.5			88.1667			99.25			89.3333			97.5
4.57247e-09	153	163	165	152		158	182	175	186	154	141	157	179	166	174	162	156	145	133	137	150
1.37174e-08	174	171	175	171	158	154	178	181	166	162	162	155	165	168	164	161	151	147	142	141	153
4.11523e-08	146	160	160	136	151	148	171	166	180	156	135	143	172	172	171	145	153	152	144	144	145
1.23457e-07	148	156	155	131	126	139	164	171	171	153	149	158	169	175	172	159	164	153	147	142	135
3.7037e-07	124	144	146	88	95	94	170	168	157	133	158	143	175	172	179	141	138	150	141	131	139
1.11111e-06	122	125	128	91	98	108	143	160	154	140	152	139	167	174	176	129	136	125	149	137	144
3.33333e-06	126	100	108	86	104	114	113	127	124	119	126	146	158	161	164	103	102	114	138	141	144
1e-05	108	102	106	97	104	107	120	112	113	109	114	120	140	158	136	113	117	108	118	133	132
Protein+FP (Internal control, average of 3 replicates)			166.917			160.583			178.333			153.5			171.333			156.583			144.75

## Sheet: Fig. 6c
C3A Independent Replicate 1																																			C3A Independent Replicate 2
Dose (µM)	CypD			CypA			CypB			CypC			CypE			CypG			CypH			Cyp40			NKTR			PPIL1			PPWD1				Dose (µM)	CypD			CypA			CypB			CypC			CypE
Peptide Only (Internal Control, average of 12 replicates)	0.012362			0.0148902			0.0176872						0.0174069															0.0168065							Peptide Only (Internal Control, average of 12 replicates)													0.0137126
2.5	0.0318927	0.0294898	0.0311407	0.0610084	0.0530634	0.0512609	0.0511275	0.0483289	0.0542752				0.0183865	0.0222719	0.0149232													0.0231992	0.0195142	0.0278373					2.5													0.0131606	0.0179337
0.833333	0.0429055	0.0433326	0.042984	0.064027	0.062312	0.074426	0.07516	0.0533315	0.0622395				0.014141	0.0153366	0.0133837													0.0244727	0.0250603	0.0351166					0.833333													0.0250464	0.0245796
0.277778	0.0584786	0.0497716	0.0560387	0.0948846	0.0599962	0.094249	0.0792489	0.0597666	0.0572522				0.0157719	0.0315131	0.0212991													0.0418382	0.0371995	0.0492897					0.277778													0.0188075	0.0220435
0.0925926	0.0629668	0.055173	0.0627514	0.106868	0.0628892	0.0768875	0.0605402	0.0587333	0.0718159				0.0210608	0.0209115	0.0272043													0.0520295	0.0422102	0.0541139					0.0925926													0.0192279	0.0234886
0.0308642	0.0703419	0.0562196	0.0599989	0.0936559	0.0764786	0.0709189	0.0789107	0.0674473	0.0814974				0.034827	0.0343595	0.0414466													0.0668473	0.0522285	0.0552465					0.0308642													0.02738	0.0270223
0.0102881	0.0683342	0.0559659	0.0669429	0.0775673	0.0508326	0.0859306	0.0711566	0.0474584	0.080934				0.0589389	0.0471522	0.0551922													0.0481192	0.0449031	0.0510559					0.0102881													0.0403593	0.0414562
0.00342936	0.0763008	0.0656587	0.0701221	0.0627529	0.05859		0.0762053	0.0697523	0.0717248				0.0679582	0.0710786	0.0522581													0.0516847	0.0576206	0.075505					0.00342936													0.0467392	0.0567132
0.00114312	0.0690852	0.0656362	0.0846687	0.07306	0.0787403	0.0717194	0.0693368	0.0678345	0.0818327				0.0742405	0.0766926	0.0814598													0.0547079	0.059896	0.0562241					0.00114312													0.0604963	0.0446791
Protein+peptide (Internal Control, average of 12 replicates)			0.0744214			0.0795293			0.076292						0.0800698															0.0609412					Protein+peptide (Internal Control, average of 12 replicates)
Peptide Only (Internal Control, average of 12 replicates)										0.0153245						0.0168065			0.0176872			0.0174069			0.012362						0.0148902				Peptide Only (Internal Control, average of 12 replicates)	0.0137126
10										0.0390469	0.0405398	0.031799				0.0523904	0.040809	0.0480025	0.0444339	0.0608394	0.0429497	0.0348274	0.0369808	0.0341183	0.0287426	0.0269627	0.0289055				0.0285841	0.0323416	0.0406018		10	0.018522	0.0182598	0.0176236
3.33333										0.035772	0.0376983	0.0452858				0.0497486	0.0459983	0.0510911	0.0628739	0.054356	0.048253	0.0340038	0.0437849	0.036953	0.034874	0.0320757	0.0345969				0.0378569	0.0391891	0.0454572		3.33333	0.0238348	0.0281453	0.0297803
1.11111										0.0535986	0.0366664	0.0431612				0.0573071	0.0554971	0.0530849	0.067182	0.0525521	0.0589486	0.0596092	0.0528748	0.048903	0.0361153	0.0297027	0.0358652				0.0466149	0.0431959	0.0454645		1.11111	0.033019	0.0344326	0.0325529
0.37037										0.0393175	0.0396575	0.0573819				0.0415939	0.0517851	0.0397791	0.058817	0.0479392	0.0737609	0.0588874	0.0594598	0.0510785	0.0319063	0.0336688	0.0284447				0.0470733	0.0439507	0.0599915		0.37037	0.04791	0.0459871	0.0378565
0.123457										0.0503277	0.033423	0.0408504				0.0498203	0.0539481	0.0556485	0.0514484	0.04681	0.0732851	0.0666387	0.0561096	0.063641	0.0316668	0.0338227	0.0302				0.0425506	0.04648	0.0480012		0.123457	0.0498472	0.0524604	0.0365644
0.0411523										0.0512067	0.0401067	0.0438554				0.0506251	0.0483862	0.0413927	0.0573056	0.0445318	0.0535899	0.0503549	0.0685611	0.0461518	0.0311397	0.0365834	0.0283515				0.051556	0.0486969	0.0501311		0.0411523	0.0651407	0.0575258
0.0137174										0.0417414	0.0424713	0.0430607				0.050415	0.0554222	0.0490576	0.0559384	0.045254	0.0448399	0.0586483	0.0590301	0.0650636	0.0281973	0.0407456	0.0283298				0.0456543	0.0439655	0.0606537		0.0137174	0.0484646	0.0502928	0.0586253
0.00457247										0.038949	0.0375038					0.0467497	0.0525636	0.0627801	0.0508625	0.0449619		0.0614006	0.0699289	0.0571085	0.0302131	0.0330396	0.0342229				0.0468956	0.0453412	0.0562869		0.00457247	0.0491062	0.043402	0.0666317
Protein+peptide (Internal Control, average of 12 replicates)												0.041						0.0565574			0.0556394			0.0700573			0.032						0.0475253		Protein+peptide (Internal Control, average of 12 replicates)			0.0643047
																																			Peptide Only (Internal Control, average of 12 replicates)				0.0135622			0.0137126			0.0135622
																																			50				0.0189776	0.0151206	0.014749	0.0144056	0.0151808	0.0147785	0.0181127	0.0202545	0.0189535
																																			16.6667				0.0190293	0.0210272	0.018058	0.0214983	0.0278029	0.0296634	0.0215208	0.0205373	0.0239596
																																			5.55556				0.0303361	0.0300019	0.0275671	0.0294644	0.0332967	0.0322671	0.0282019	0.0289315	0.0276747
																																			1.85185				0.0416749	0.0365664	0.0397492	0.0381158	0.0379181	0.0412803	0.0295733	0.032782	0.0314701
																																			0.617284				0.0562796	0.0372692	0.0534462	0.045611	0.041649	0.0383622	0.0339604	0.0310146	0.0308018
																																			0.205761				0.0634909	0.0486031	0.0476849	0.0490278	0.0514362	0.0481804	0.031003	0.0314616	0.0324421
																																			0.0685871				0.0613518	0.0564478	0.0619706	0.0561128	0.0454658	0.0492674	0.0335521	0.0323479	0.0354132
																																			0.0228624				0.0498978	0.0508829	0.0670225	0.0405267	0.0441699	0.0537486	0.0300984	0.0323785	0.0342283
																																			Protein+peptide (Internal Control, average of 12 replicates)						0.0643315			0.0477998			0.033
[truncated: 9 more columns]

## Sheet: Fig. 6e
Dose (µM)	CypE			CypE K212A			CypE K217A			CypE K218A
Peptide Only (Internal Control, average of 12 replicates)							0.0106578
10							0.0257754	0.0254785	0.0237045	0.0107536	0.0103226	0.00991224
3.33333							0.0438848	0.0408713	0.0388539	0.00985951	0.0149001	0.0117489
1.11111							0.066043	0.060568	0.0556651	0.0119289	0.0130876	0.0110932
0.37037							0.0809781	0.0690922	0.0632317	0.0144394	0.0155324	0.0134196
0.123457							0.0943315	0.079843	0.062493	0.0193194	0.0206024	0.0182639
0.0411523							0.0808969	0.0799232	0.0739696	0.0318132	0.0337112	0.0297273
0.0137174							0.0885323	0.0770255	0.0734803	0.0659086	0.0491989	0.0625609
0.00457247							0.0993522	0.0725017	0.0735286	0.0915316	0.0639597	0.0909008
Protein+peptide (Internal Control, average of 12 replicates)									0.08481			0.0878984
Peptide Only (Internal Control, average of 12 replicates)	0.01477			0.0200133
2.5	0.0124788	0.013722	0.0202584	0.0163149	0.0233256	0.0214873
0.833333	0.0158442	0.0221848	0.0117162	0.0218667	0.0177107	0.0190859
0.277778	0.0151033	0.0190945	0.0212817	0.030688	0.0237849	0.0187781
0.0925926	0.0181597	0.0228318	0.0244254	0.0314568	0.0323573	0.0337008
0.0308642	0.0220707	0.0240372	0.0275698	0.0413783	0.042883	0.0408753
0.0102881	0.0360074	0.0344997	0.0300671	0.0514084	0.0537322	0.0431554
0.00342936	0.0562968	0.0548347	0.0488036	0.0603004	0.0449336	0.0690716
0.00114312	0.0610565	0.0452568	0.0634774	0.0665046	0.0490564	0.056036
Protein+peptide (Internal Control, average of 12 replicates)			0.0600015			0.0632626
