# Supplementary material for: Discovery and molecular basis of subtype-selective cyclophilin inhibitors
Source: Nat Chem Biol. 2022 Sep 26;18(11):1184–95. doi: 10.1038/s41589-022-01116-1 (PMC9596378; doi:10.1038/s41589-022-01116-1)
Supplement: Source Data Extended Data Fig. 1 — Prolyl-isomerase inhibition biochemical data. [file 41589_2022_1116_MOESM11_ESM.xlsx]

## Sheet: Extended Data 1c
Dose (µM)	CypD			CypA			CypB			CypC			CypE			CypG			CypH			Cyp40			NKTR			PPIL1			PPWD1
Peptide Only (Internal Control, average of 12 replicates)			0.009514			0.009514			0.009514												0.009514			0.009514			0.009514			0.009514
2	0.01997	0.01149	0.01169	0.006691	0.01036	0.006087	0.00938	0.007732	0.01101										0.009679	0.01366	0.01077	0.01631	0.009368	0.0131	0.01625	0.0182	0.01633	0.007337	0.008555	0.007682
0.666667	0.01178	0.01193	0.01144	0.01145	0.01232	0.01207	0.01176	0.0116	0.01308										0.01775	0.01794	0.0165	0.02568	0.02228	0.02368	0.02257	0.02525	0.02513	0.01112	0.01284	0.01043
0.222222	0.01524	0.01575	0.01516	0.01517	0.01589	0.01777	0.01324	0.0163	0.01491										0.02807	0.02794	0.02659	0.04458	0.0368	0.03778	0.03297	0.0349945	0.03543	0.01683	0.01849	0.01651
0.0740741	0.02382	0.02487	0.03159	0.02462	0.02587	0.02407	0.02472	0.02467	0.02323										0.04501	0.04647	0.04718	0.06546	0.05311	0.05808	0.03813	0.04162	0.03944	0.03503	0.03867	0.04395
0.0246914	0.04685	0.04869	0.05194	0.05208	0.04807	0.05189	0.06014	0.05797	0.05421										0.05615	0.06252	0.06492	0.08094	0.06622	0.07395	0.04084	0.04128	0.04078	0.0692	0.07933	0.07309
0.00823045	0.08459	0.08431	0.08147	0.08561	0.0967	0.08961	0.08776	0.08898	0.08742										0.06489	0.07084	0.06965	0.08678	0.06824	0.07557	0.04303	0.04357	0.04458	0.09378	0.1071	0.09628
0.00274348	0.1062	0.1001	0.08706	0.09354	0.1194	0.1022	0.1133	0.1132	0.1191										0.06925	0.07134	0.07714	0.09015	0.07362	0.07757	0.04404	0.04281	0.0462	0.1135	0.1191	0.1128
0.000914495	0.1206	0.1143	0.1126																0.07509	0.0748	0.08509	0.1018	0.07306	0.08693	0.04478	0.03951	0.04668	0.1155	0.1402	0.132
0.000304832	0.1195	0.1123	0.1202
0.000101611	0.1188	0.1098	0.1053
Protein+peptide (Internal Control)	0.1188	0.1299	0.1115	0.139275	0.112836	0.1279	0.132	0.1202	0.1367
Peptide Only (Internal Control, average of 12 replicates)												0.009514			0.009514			0.009514															0.009514
2										0.00124	0.008097	0.01229	0.006398	0.008946	0.01324	0.007639	0.01175	0.009244													0.0175661	0.0149	0.0162828
0.666667										0.009911	0.008192	0.01197	0.0125	0.01035	0.01374	0.008576	0.01243	0.01131													0.02574	0.02187	0.02607
0.222222										0.01242	0.01155	0.01373	0.01803	0.01539	0.01793	0.01547	0.02348	0.01771													0.042937	0.04072	0.04076
0.0740741										0.0167	0.01584	0.01835	0.03182	0.02758	0.03088	0.02817	0.03032	0.02873													0.05859	0.05612	0.05494
0.0246914										0.03069	0.0286	0.03162	0.06115	0.05021	0.06155	0.04914	0.05224	0.04861													0.06785	0.06412	0.06819
0.00823045										0.04489	0.04235	0.04353	0.09507	0.07635	0.09732	0.06774	0.07251	0.06588													0.07405	0.0699	0.07248
0.00274348										0.05326	0.04958	0.0499	0.1058	0.1037	0.1135	0.07388	0.08022	0.07382													0.07576	0.07492	0.07793
0.000914495										0.05752	0.05537	0.06196				0.07846	0.08879	0.08147													0.07752	0.07553	0.07892
Protein+peptide (Internal Control, average of 12 replicates)										0.06153			0.116183			0.09805															0.0735575
