# Supplementary material for: Discovery and molecular basis of subtype-selective cyclophilin inhibitors
Source: Nat Chem Biol. 2022 Sep 26;18(11):1184–95. doi: 10.1038/s41589-022-01116-1 (PMC9596378; doi:10.1038/s41589-022-01116-1)
Supplement: Source Data Extended Data Fig. 2 — DNA-templated library selection enrichment data. [file 41589_2022_1116_MOESM12_ESM.xlsx]

## Sheet: Extended Data 2a
Left Panel		Right Panel
Sequence (Rank Low-->High)	Enrichment	Sequence (Rank Low-->High)	Enrichment
KSNE	4.99231	KSNE	9.43535
HPQL	4.99231	HPQL	4.71767
RPQI	4.99231	RPQI	4.71767
RPQE	4.99231	RPQE	4.71767
RPQF	4.99231	RPQF	4.71767
RPQC	4.99231	RPQC	4.71767
RPQT	4.99231	RPQT	4.71767
PFQV	4.99231	PFQV	4.71767
JPNE	4.99231	JPNE	4.71767
HPQG	4.99231	HPQG	4.71767
HPQF	4.99231	HPQF	4.71767
HPQE	4.99231	HPQE	4.71767
PBNE	4.99231	PBNE	4.71767
RFOC	4.99231	RFOC	9.43535
QPQL	4.99231	QPQL	4.71767
QPQE	4.99231	QPQE	4.71767
QPQA	4.99231	QPQA	4.71767
QFQE	4.99231	QFQE	4.71767
CFEE	4.99231	CFEE	14.153
QPQG	4.99231	QPQG	4.71767
RPQM	4.99231	RPQM	4.71767
TTNE	4.99231	TTNE	4.71767
BTNE	4.99231	BTNE	4.71767
HPQUU	4.99231	HPQUU	4.71767
NSNE	4.99231	NSNE	4.71767
GBNE	4.99231	GBNE	4.71767
CFQC	4.99231	CFQC	4.71767
CFQG	4.99231	CFQG	4.71767
HPQYY	4.99231	HPQYY	4.71767
HPQV	4.99231	HPQV	4.71767
QFOE	14.9769	QFOE	4.71767
CFHE	9.98462	CFHE	4.71767
CFHV	4.99231	CFHV	4.71767
PLNE	4.99231	PLNE	4.71767
PNNVV	4.99231	PNNVV	4.71767
PKNZ	4.99231	PKNZ	4.71767
HPQC	4.99231	HPQC	4.71767
CFNC	4.99231	CFNC	4.71767
CFNU	4.99231	CFNU	4.71767
QLNE	4.99231	QLNE	9.43535
JANU	4.99231	JANU	4.71767
JANE	4.99231	JANE	4.71767
MFNG	9.98462	MFNG	28.306
CFOE	4.99231	CFOE	4.71767
PFHC	4.99231	PFHC	14.153
NSNU	4.99231	NSNU	4.71767
GFNE	4.99231	GFNE	4.71767
TFHV	2.49616	TFHV	2.35884
NOEE	7.48847	NOEE	2.35884
RPQO	2.49616	RPQO	2.35884
RPQG	2.49616	RPQG	2.35884
RPQB	2.49616	RPQB	2.35884
RPQY	2.49616	RPQY	2.35884
RPQU	2.49616	RPQU	2.35884
RPQQ	2.49616	RPQQ	2.35884
RPQS	2.49616	RPQS	2.35884
AHQE	2.49616	QPQUU	2.35884
QPQUU	2.49616	PTNE	2.35884
PTNE	2.49616	HPQR	2.35884
HPQR	2.49616	RFOE	7.07651
RFOE	2.49616	AFOE	2.35884
AFOE	2.49616	TFQE	2.35884
TFQE	2.49616	LFNE	2.35884
PONZ	4.99231	PONZ	2.35884
TPQE	2.49616	TPQE	2.35884
MFAE	2.49616	MFAE	7.07651
PNNE	2.49616	PNNE	2.35884
CFDU	2.49616	CFDU	4.71767
CFDE	2.49616	CFDE	9.43535
PBNB	2.49616	PBNB	4.71767
QPQM	2.49616	QPQM	2.35884
QPQC	2.49616	QPQC	2.35884
GFHC	4.99231	GFHC	2.35884
CINE	2.49616	CINE	2.35884
CFSG	2.49616	CFSG	2.35884
CFSE	2.49616	CFSE	2.35884
CFSC	2.49616	CFSC	2.35884
CFTE	2.49616	TTJE	7.07651
QPQF	2.49616	CFTE	2.35884
PFSE	4.99231	CFTC	2.35884
GFHE	2.49616	QPQF	2.35884
HENE	2.49616	PFSE	2.35884
RPQUU	2.49616	GFHE	2.35884
TTNU	2.49616	HENE	2.35884
KPQE	2.49616	RPQUU	2.35884
RHHT	2.49616	TTNU	2.35884
MFDC	2.49616	KPQE	14.153
GBNU	2.49616	MFQE	2.35884
CFQV	2.49616	RHHT	9.43535
CFQA	2.49616	MFDC	2.35884
CFKV	2.49616	GBNU	4.71767
CFKG	7.48847	CFQV	4.71767
MFQE	2.49616	CFQA	2.35884
CFHC	2.49616	RPQYY	2.35884
CFHG	2.49616	CFKV	2.35884
NOOE	14.9769	CFKG	4.71767
JFQL	22.4654	CFHC	4.71767
NOQE	4.99231	CFHG	7.07651
LFJE	2.49616	NOOE	2.35884
PFOE	2.49616	NOQE	4.71767
RPQYY	2.49616	LFJE	2.35884
CFDG	2.49616	PFOE	2.35884
TTJE	2.49616	LBNE	2.35884
LBNE	2.49616	JLNE	2.35884
CFTC	4.99231	NOHE	2.35884
DPNE	2.49616	HPQY	2.35884
NOHE	2.49616	HPQU	2.35884
JLNE	4.99231	HPQA	2.35884
HPQY	2.49616	CFNA	2.35884
HPQU	2.49616	NHHS	2.35884
HPQA	2.49616	ITNE	2.35884
CFNA	7.48847	AHQE	2.35884
NHHS	2.49616	CFHYY	2.35884
ITNE	2.49616	CFDG	4.71767
CFHYY	4.99231	MHKI	2.35884
MHKI	2.49616	PFTV	2.35884
PFTV	2.49616	CFOC	2.35884
CFOC	2.49616	CFTYY	4.71767
CFTYY	2.49616	CFOV	4.71767
CFOV	2.49616	JFQL	14.153
LFNE	4.99231	NHNE	7.07651
NHNE	27.4577	QFQYY	7.07651
QFQYY	2.49616	PFHE	2.35884
PFHE	4.99231	DPNE	2.35884
PHHXX	2.49616	PHHXX	2.35884
CFME	1.6641	CFME	3.14512
MFHE	1.6641	MFHE	1.57256
MFHW	1.6641	MFHW	1.57256
HPQX	1.6641	HPQX	1.57256
HPQO	1.6641	HPQO	1.57256
HPQM	1.6641	HPQM	1.57256
RPQL	1.6641	MOQC	1.57256
RPQJ	1.6641	RPQL	1.57256
RPQD	1.6641	RPQJ	1.57256
RPQA	1.6641	RPQD	1.57256
RPQW	1.6641	RPQA	1.57256
CONE	6.65642	RPQW	1.57256
CFFE	1.6641	NSQE	15.7256
CFOA	1.6641	CONE	4.71767
MFNE	4.99231	CFFE	4.71767
QFTE	1.6641	PTNC	3.14512
PTNC	1.6641	HPQS	1.57256
HPQS	1.6641	HPQH	1.57256
HPQQ	1.6641	NHQE	6.29023
NHQE	1.6641	CFGE	1.57256
CFGE	3.32821	TFQA	3.14512
TFQA	3.32821	PFQE	4.71767
PFQE	1.6641	PFQC	1.57256
PFQC	3.32821	BPQE	3.14512
BPQE	1.6641	JPNU	1.57256
JPNU	1.6641	RPQWW	1.57256
RPQWW	1.6641	CFQYY	4.71767
CFQYY	1.6641	CFRE	4.71767
CFRE	1.6641	HPQQ	1.57256
HPQH	1.6641	HPQD	1.57256
CFDV	1.6641	CFDV	1.57256
NDOE	1.6641	NDOE	3.14512
QPQI	1.6641	QPQI	1.57256
QPQB	1.6641	QPQB	1.57256
QPQU	1.6641	QPQU	1.57256
QPQQ	1.6641	QPQQ	1.57256
TFSE	1.6641	TFSE	4.71767
PFSG	1.6641	PFSG	3.14512
MHHI	1.6641	MHHI	1.57256
TRNE	1.6641	TRNE	3.14512
AFQE	1.6641	AFQE	1.57256
CFOYY	1.6641	CFOYY	1.57256
CFPV	1.6641	CFPV	3.14512
CFPC	1.6641	CFPC	11.0079
AHKJ	1.6641	AHKJ	3.14512
ACEC	1.6641	APQL	6.29023
APQL	4.99231	MFQC	1.57256
MFQC	3.32821	MFQA	1.57256
MFQA	3.32821	TTHE	1.57256
TTHE	1.6641	HPQXX	1.57256
HPQXX	1.6641	NPHE	1.57256
NPHE	9.98462	MFDE	1.57256
MFDE	1.6641	CFQE	1.57256
QFHE	1.6641	MHOI	1.57256
CFQE	3.32821	HPQVV	1.57256
MHOI	1.6641	CFKE	1.57256
HPQVV	1.6641	MFRE	3.14512
CFKE	1.6641	NLCE	1.57256
MFRE	1.6641	PCNE	1.57256
NLCE	1.6641	NOQC	1.57256
PCNE	1.6641	TFHE	1.57256
TFHE	1.6641	PPNZ	1.57256
PPNZ	1.6641	MFSE	4.71767
MFSE	1.6641	MFHC	6.29023
MFHC	1.6641	NLDE	6.29023
NLDE	3.32821	PKNB	3.14512
PKNB	1.6641	PKNE	1.57256
PKNE	1.6641	GONE	3.14512
CFAE	1.6641	PFOU	1.57256
PFOU	1.6641	MFGE	1.57256
MFGE	1.6641	CQNE	3.14512
CQNE	3.32821	QFQC	1.57256
QFQC	4.99231	ACEC	4.71767
HPQN	1.6641	HPQN	1.57256
HPQK	1.6641	HPQK	1.57256
HPQJ	1.6641	HPQJ	1.57256
HPQD	1.6641	NMOE	9.43535
NMOE	13.3128	CMNE	3.14512
CMNE	1.6641	RFQE	1.57256
RFQE	1.6641	RFHE	1.57256
RFHE	4.99231	RFHG	1.57256
RFHG	1.6641	GFOE	1.57256
GFOE	1.6641	AHDC	1.57256
AHDC	1.6641	PFTC	4.71767
PFTC	1.6641	CFOA	3.14512
MOQC	4.99231	MFNE	3.14512
CFOU	1.6641	MFKE	3.14512
MFKE	3.32821	ALDC	1.57256
ALDC	1.6641	PNNZ	1.57256
NSQE	1.6641	QFHE	1.57256
PNNZ	1.6641	CFOU	1.57256
AHJZZ	1.6641	AHJZZ	4.71767
GONE	3.32821	PMNZ	1.57256
PMNZ	1.6641	CFAE	4.71767
NCQE	1.6641	NCQE	3.14512
NHHE	4.99231	NHHE	1.57256
NOQC	11.6487	MFOE	1.57256
MFOE	8.32052	NHEE	1.57256
NHEE	6.65642	PFHV	1.57256
PFHV	1.6641	BTJE	1.57256
BTJE	1.6641	QFTE	3.14512
CFKU	1.6641	CFKU	1.57256
AFNE	1.24808	AFNE	3.53825
CFMU	1.24808	CFMU	4.71767
CFMV	3.74423	MFHA	2.35884
MFHA	1.24808	MFHU	1.17942
MFHU	1.24808	MFHT	1.17942
MFHT	1.24808	MFHV	1.17942
MFHV	1.24808	TPNE	2.35884
TPNE	3.74423	RPQN	1.17942
RPQN	1.24808	RPQR	1.17942
RPQR	1.24808	THJE	1.17942
DHEE	3.74423	DHEE	3.53825
PTNA	1.24808	PTNA	1.17942
PTNG	1.24808	PTNG	1.17942
PTNV	1.24808	PTNV	1.17942
KDQE	1.24808	HPQW	1.17942
CFGC	1.24808	KDQE	1.17942
AFOV	1.24808	CFGC	1.17942
GFGE	6.24039	NNEE	3.53825
NHJE	1.24808	AFOC	3.53825
PFQU	1.24808	AFOV	1.17942
THNE	1.24808	NHJE	4.71767
NDQE	1.24808	PFQU	1.17942
HPQW	1.24808	THNE	1.17942
HPQT	4.99231	PQNA	4.71767
QPQYY	1.24808	NDQE	1.17942
CFDC	1.24808	BODE	5.89709
PBNA	1.24808	HPQT	1.17942
PBNZ	1.24808	CFDC	3.53825
GFSC	1.24808	QPQYY	1.17942
BTQYY	1.24808	PBNA	1.17942
QPQH	1.24808	PBNZ	5.89709
QPQW	1.24808	GFSC	4.71767
PRNVV	1.24808	APQE	1.17942
PLJE	4.99231	BTQYY	3.53825
DHQE	1.24808	QPQH	1.17942
ANOL	3.74423	QPQW	2.35884
BPEG	2.49616	PRNVV	1.17942
TTOE	4.99231	PLJE	1.17942
CFSV	3.74423	ANOL	4.71767
CFSU	1.24808	BPEG	2.35884
NPSE	17.4731	TTOE	1.17942
AHQXX	1.24808	CFSV	1.17942
CFTU	1.24808	CFSU	3.53825
MFQU	1.24808	NPSE	2.35884
QPQJ	1.24808	AHQXX	1.17942
RPQH	1.24808	CFTU	1.17942
TFOC	1.24808	NDNE	4.71767
PFDU	1.24808	MFQU	1.17942
CFPE	1.24808	MFQG	1.17942
APQE	1.24808	QPQJ	1.17942
MFQG	1.24808	RPQH	1.17942
HOEE	1.24808	CFMV	1.17942
APDC	1.24808	TFOC	1.17942
AHEC	1.24808	PFDU	1.17942
TFHG	2.49616	CFPE	3.53825
QFNE	1.24808	GFGE	3.53825
NDNE	12.4808	AFSE	1.17942
CFQU	1.24808	DHQE	1.17942
SOQC	1.24808	HOEE	1.17942
AFHJ	1.24808	APDC	1.17942
CFKC	2.49616	AHEC	4.71767
AOEE	1.24808	TFHG	2.35884
AFSE	3.74423	QFNE	1.17942
AFSJ	1.24808	CFQU	1.17942
APEE	2.49616	SOQC	1.17942
APEL	1.24808	AFHJ	1.17942
MFME	2.49616	CFKC	1.17942
QFOU	1.24808	AOEE	1.17942
MDQL	6.24039	AFSJ	2.35884
MDQC	2.49616	APEE	1.17942
GFHV	1.24808	APEL	3.53825
PPNB	1.24808	MFME	3.53825
CFHU	1.24808	QFOU	1.17942
NPJC	2.49616	MDQL	3.53825
PLNU	1.24808	MDQC	3.53825
NENE	6.24039	GFHV	1.17942
AFTE	2.49616	PPNB	2.35884
TSNE	7.48847	CFHU	1.17942
MFOC	1.24808	QPQVV	1.17942
NNEE	11.2327	NPJC	4.71767
GOEE	2.49616	PLNU	1.17942
AFOC	1.24808	NENE	7.07651
PKNU	2.49616	AFTE	2.35884
CFBE	7.48847	TSNE	1.17942
OOEC	1.24808	MFOC	1.17942
NFJE	4.99231	GOEE	1.17942
CFIE	1.24808	PKNU	4.71767
NMEC	7.48847	CFBE	1.17942
TPQU	1.24808	OOEC	1.17942
PFOA	1.24808	CFIE	1.17942
RFTC	1.24808	NMEC	5.89709
RDQE	1.24808	TPQU	1.17942
QFQV	2.49616	PFOA	3.53825
HPQZ	1.24808	RFTC	1.17942
HPQI	1.24808	RDQE	1.17942
NRSE	1.24808	QFQV	1.17942
CFNE	1.24808	HPQZ	1.17942
PHQXX	1.24808	HPQI	1.17942
NHCE	3.74423	NRSE	3.53825
MFQV	1.24808	CFNE	1.17942
BHEU	1.24808	NHCE	1.17942
RFQV	1.24808	MFQV	1.17942
THJE	6.24039	BHEU	4.71767
AOQM	2.49616	RFQV	1.17942
AOOE	7.48847	AOQM	5.89709
EHHE	2.49616	AOOE	4.71767
PFOV	1.24808	EHHE	8.25593
RFHC	1.24808	PFOV	1.17942
GFSE	1.24808	GFSE	3.53825
PFTE	1.24808	PFTE	1.17942
HTNE	1.24808	HTNE	4.71767
FONE	6.24039	FONE	7.07651
TPEC	1.24808	TPEC	1.17942
NKTE	6.24039	NKTE	3.53825
TFOE	1.24808	TFOE	1.17942
PQNA	2.49616	RFNE	1.17942
RFNE	1.24808	MFOA	4.71767
MFOA	1.24808	MFOV	1.17942
MFOV	1.24808	NFJE	2.35884
NLOE	4.99231	PHQXX	2.35884
RDQU	1.24808	NLOE	3.53825
CSNE	1.24808	RDQU	1.17942
BODE	2.49616	CSNE	1.17942
NOJE	19.9692	NOJE	5.89709
NMEE	8.73655	NMEE	2.35884
QPQVV	2.49616	RFHC	1.17942
GFNU	1.24808	GFNU	5.89709
TFHW	0.998462	TFHW	0.943535
AFNC	0.998462	NDHE	0.943535
JPQL	2.99539	CFMG	2.8306
NDHE	2.99539	NPDE	4.71767
NPDE	0.998462	PHNZ	0.943535
PHNZ	0.998462	NHDE	1.88707
NHDE	1.99692	PFKE	1.88707
PFKE	2.99539	RPQK	0.943535
RPQK	0.998462	NONE	1.88707
NCEE	3.99385	NCEE	1.88707
TPAF	0.998462	TPAF	3.77414
NPQE	0.998462	NPQE	1.88707
AFDE	0.998462	AFDE	5.66121
AHQZZ	0.998462	NKJE	5.66121
NCHE	6.98924	AHQZZ	0.943535
HPQP	0.998462	NCHE	10.3789
CFGV	0.998462	HPQP	0.943535
TFQV	0.998462	CFGV	0.943535
TFQC	0.998462	TFQV	0.943535
RHEI	0.998462	TFQC	0.943535
DPNU	0.998462	JPQL	2.8306
CFMG	1.99692	KOQE	0.943535
NKJE	6.98924	TPQA	0.943535
TPQA	0.998462	TPQG	3.77414
TPQG	0.998462	NSHE	3.77414
NSHE	0.998462	RHEI	1.88707
DOQE	0.998462	DOQE	0.943535
DOQC	1.99692	DOQC	0.943535
PBNG	0.998462	PBNG	0.943535
PBNU	0.998462	PBNU	0.943535
PBNV	0.998462	PBNV	1.88707
JAQYY	0.998462	QPQN	0.943535
QPQN	0.998462	QPQD	0.943535
QPQD	0.998462	NHFE	0.943535
NHFE	0.998462	NSSE	2.8306
NSSE	0.998462	NDEE	0.943535
MFEE	2.99539	BOQC	0.943535
NDEE	1.99692	NEQE	0.943535
NEQE	1.99692	CFEC	1.88707
CFTV	0.998462	CFNV	0.943535
CFEC	0.998462	TFSC	4.71767
TFSC	0.998462	MPGE	5.66121
MPGE	6.98924	TRNU	3.77414
TRNU	3.99385	PFDE	1.88707
PFDE	1.99692	AFQC	0.943535
AFQC	0.998462	HPEC	4.71767
QFME	0.998462	QFME	6.60474
GFQA	0.998462	GPQU	2.8306
NONE	4.99231	GPQE	2.8306
GPQU	0.998462	APQU	0.943535
GPQE	1.99692	APQG	0.943535
APQU	0.998462	NLQE	3.77414
APQG	0.998462	NHOE	4.71767
NLQE	4.99231	PCNB	0.943535
NHOE	0.998462	GFQA	7.54828
PCNB	0.998462	NHOL	0.943535
NHOL	5.99077	ATNE	1.88707
ATNE	2.99539	RDQT	0.943535
RDQT	0.998462	SHHH	1.88707
SHHH	0.998462	OPEE	0.943535
NOOU	9.98462	JOEE	0.943535
JOEE	1.99692	GFDE	0.943535
GFDE	0.998462	ADQL	5.66121
ADQL	0.998462	BOHE	0.943535
BOHE	0.998462	CHEE	3.77414
CHEE	0.998462	TFNE	0.943535
TFNE	0.998462	AOEG	2.8306
LOEC	0.998462	CDNE	0.943535
AOEG	0.998462	BMDE	10.3789
CDNE	2.99539	QFDE	1.88707
BMDE	2.99539	APEC	0.943535
QFDE	0.998462	TFKC	0.943535
APEC	0.998462	QFOA	2.8306
TFKC	1.99692	APHC	4.71767
QFOA	0.998462	TFHC	0.943535
MFOG	0.998462	RFQC	0.943535
APHC	1.99692	CFEG	2.8306
TFHC	2.99539	GFHU	0.943535
RFQC	0.998462	PLNVV	0.943535
CFEG	0.998462	CFHA	0.943535
GFHU	1.99692	MFSC	0.943535
GFTE	0.998462	NPAF	7.54828
PLNVV	0.998462	TFTC	2.8306
CFHA	0.998462	BOEL	2.8306
MFSC	0.998462	GFDV	1.88707
NPAF	2.99539	PHHD	2.8306
TFTC	0.998462	GBQE	4.71767
BOEL	0.998462	BNQC	0.943535
PHHD	0.998462	NOOU	4.71767
GBQE	1.99692	AQQL	1.88707
NHHC	0.998462	PCNVV	0.943535
BNQC	0.998462	PFQYY	0.943535
NOFE	5.99077	JHEC	2.8306
PCNVV	0.998462	PKNA	3.77414
PFQYY	0.998462	NOFE	1.88707
PKNA	0.998462	CFIC	0.943535
BHQE	0.998462	RFSE	0.943535
CFIC	0.998462	NDJE	0.943535
RFSE	0.998462	RFTE	0.943535
NDJE	1.99692	PONUU	0.943535
GFDV	0.998462	PKNVV	0.943535
RFTE	0.998462	JAQYY	1.88707
BOQC	1.99692	CFTV	2.8306
PONUU	0.998462	MHEI	4.71767
PKNVV	0.998462	MHEC	0.943535
DPEA	0.998462	LONE	0.943535
MHEI	0.998462	HPQB	0.943535
MHEC	0.998462	ARQZZ	0.943535
LONE	1.99692	LOEC	1.88707
HPQB	0.998462	CFNQ	2.8306
ARQZZ	0.998462	MFMC	1.88707
JAJE	6.98924	PFNE	4.71767
CFNV	0.998462	RFQW	2.8306
CFNQ	0.998462	NMQE	1.88707
MFMC	1.99692	DPEA	8.49181
PFNE	0.998462	AFNC	2.8306
RFQW	0.998462	GFQE	0.943535
NMQE	2.99539	AHHJ	0.943535
GFQE	0.998462	GFOG	4.71767
AHHJ	0.998462	RFHA	1.88707
JHEC	1.99692	RFHT	0.943535
GFOG	0.998462	RFHV	0.943535
RFHA	0.998462	JAJE	2.8306
RFHT	0.998462	NFHC	4.71767
RFHV	0.998462	CFOG	0.943535
NFHC	6.98924	MFKC	1.88707
CFOG	0.998462	GFOV	0.943535
MFKC	0.998462	ALDE	4.71767
GFOV	0.998462	PNNU	1.88707
ALDE	0.998462	OHEL	7.54828
KOQE	3.99385	NEEE	8.49181
PNNU	1.99692	PHRXX	1.88707
OPEE	2.99539	QDQM	0.943535
OHEL	0.998462	MHTI	0.943535
AQQL	0.998462	MFTE	0.943535
NEEE	2.99539	MFTV	0.943535
PHRXX	0.998462	DLQE	2.8306
QDQM	0.998462	GFTE	3.77414
MHTI	0.998462	NHHC	2.8306
MFTE	1.99692	MFOG	0.943535
MFTV	0.998462	MFOQ	5.66121
DLQE	2.99539	NPEE	1.88707
MFOQ	4.99231	BHQE	2.8306
NPEE	4.99231	DPNU	1.88707
AFQV	0.998462	AFQV	0.943535
THHE	1.99692	THHE	1.88707
EOEG	1.99692	MFEE	2.8306
GHOE	0.998462	EOEG	0.943535
HPEC	0.998462	GHOE	1.88707
NOKE	1.99692	NOKE	1.88707
GFNV	0.998462	GFNV	1.88707
HHHC	0.832052	HHHC	1.57256
SOQL	0.832052	JKSUU	1.57256
JKSUU	0.832052	NHKE	4.71767
NHKE	2.49616	ALOC	0.786279
ALOC	1.6641	MFHI	0.786279
MFHI	0.832052	AQEC	0.786279
AQEC	0.832052	NHDU	0.786279
GPKG	0.832052	RPQX	0.786279
HHDC	0.832052	RPQZ	0.786279
NHDU	5.82436	RPQVV	0.786279
RPQX	0.832052	PGNB	0.786279
RPQZ	0.832052	PBNVV	1.57256
RPQVV	0.832052	MODC	4.71767
PGNB	0.832052	NPQM	1.57256
PBNVV	0.832052	NPQC	1.57256
MODC	4.16026	GFOC	1.57256
NPQM	4.16026	GFOA	9.43535
NPQC	0.832052	AHGJ	2.35884
PTNZ	0.832052	PTNZ	0.786279
NHQK	0.832052	NHQK	1.57256
MFQYY	3.32821	MFQYY	1.57256
AFOA	1.6641	AFOA	2.35884
GHRE	1.6641	GHRE	1.57256
NHJS	0.832052	NHJS	0.786279
DPDE	4.99231	DPDE	3.93139
MFII	0.832052	MFII	0.786279
MFIC	0.832052	MFIC	6.29023
MFIE	4.99231	MFIE	1.57256
EHQC	2.49616	EHQC	2.35884
RPQXX	0.832052	RPQXX	0.786279
NEOE	2.49616	JSNE	2.35884
PPNUU	0.832052	PMNVV	1.57256
CFMYY	0.832052	PPNUU	1.57256
JSNE	4.16026	CFMYY	1.57256
AKQL	0.832052	MFAC	2.35884
TFPE	0.832052	AKQL	3.93139
PBNC	0.832052	TFPE	1.57256
TFME	4.99231	PBNC	1.57256
RFDE	0.832052	RFDE	1.57256
PHNVV	0.832052	PHNVV	0.786279
QPQZ	0.832052	QPQZ	0.786279
QPQR	0.832052	QPQR	0.786279
TFFE	1.6641	AHHXX	0.786279
CFEYY	0.832052	HHDC	2.35884
GBHE	0.832052	AOQL	0.786279
ADDL	1.6641	AOQE	3.14512
PANB	0.832052	AOHL	2.35884
BPEE	5.82436	TFFE	0.786279
CFSA	2.49616	CFEYY	1.57256
NKQE	0.832052	GBHE	1.57256
AHGJ	0.832052	ADDL	0.786279
AHIXX	0.832052	BPEE	1.57256
DHDC	0.832052	NKQE	1.57256
PFSU	0.832052	AHIXX	2.35884
PFSC	0.832052	DHDC	0.786279
PPNVV	0.832052	PFSU	1.57256
MFKI	0.832052	PFSC	0.786279
TFOV	1.6641	PPNVV	0.786279
PFDC	0.832052	MFKI	4.71767
NOCE	1.6641	PFDC	2.35884
NLNE	13.3128	NOCE	1.57256
AHHXX	0.832052	NLNE	4.71767
BPDC	0.832052	BPDC	2.35884
GFQU	0.832052	GFQU	5.50395
GFQC	0.832052	GFQC	0.786279
AHKE	1.6641	AHKE	4.71767
AOEM	0.832052	AOEM	0.786279
GPQV	0.832052	GPQV	0.786279
ALCC	2.49616	ALCC	0.786279
BTNU	0.832052	BTNU	1.57256
ACEE	0.832052	NTQE	4.71767
APQC	0.832052	APQC	1.57256
AOHL	6.65642	JCNE	7.07651
JCNE	6.65642	AMOE	0.786279
RFBE	0.832052	MFQI	1.57256
ADOE	1.6641	RFBE	0.786279
APFJ	0.832052	HOEC	2.35884
APDF	0.832052	APFJ	0.786279
APDM	4.16026	APDF	2.35884
TFHA	3.32821	APDM	1.57256
NLJE	0.832052	TFHA	1.57256
THSE	9.15257	NLJE	2.35884
MHDC	0.832052	MHDC	3.14512
NHOC	1.6641	NHOC	2.35884
NTOE	3.32821	NTOE	1.57256
AHHE	0.832052	AHHE	0.786279
TOQC	1.6641	TOQC	0.786279
GBEE	3.32821	ADOE	1.57256
RQQC	5.82436	GBEE	2.35884
AFHC	0.832052	RQQC	2.35884
HOEC	0.832052	AFHC	1.57256
AOOL	5.82436	AOOL	7.86279
QLQC	2.49616	QLQC	4.71767
MFOYY	0.832052	MFOYY	0.786279
QFDV	0.832052	NHAC	3.93139
PROE	7.48847	QFDV	3.14512
PLOE	0.832052	PROE	3.14512
PCNA	1.6641	PLOE	10.2216
AFSC	3.32821	PCNA	1.57256
PONVV	0.832052	AFSC	0.786279
APEG	0.832052	PONVV	0.786279
QFOV	1.6641	APEG	2.35884
NBQE	2.49616	QFOV	0.786279
COEL	6.65642	NBQE	1.57256
PFQXX	0.832052	COEL	3.93139
AOQL	7.48847	PFQXX	1.57256
AOQG	2.49616	AOQG	1.57256
AOQE	2.49616	FRNB	0.786279
FRNB	0.832052	MOOE	6.29023
MFQI	0.832052	PENVV	1.57256
MOOE	9.15257	APEUU	0.786279
PENVV	0.832052	HPQWW	0.786279
APEUU	0.832052	AHOXX	1.57256
HPQWW	0.832052	GFTC	0.786279
GFOC	0.832052	MFSV	0.786279
AHOXX	0.832052	TFTE	3.14512
GFTC	0.832052	HPQZZ	0.786279
MFSV	0.832052	HDQC	0.786279
TFTE	0.832052	HDQU	2.35884
HPQZZ	0.832052	NPJE	1.57256
ADHC	0.832052	CCNE	0.786279
HDQC	0.832052	MHQE	3.14512
HDQU	0.832052	MHQI	0.786279
NHAC	4.16026	AHSC	4.71767
NPJE	2.49616	FINE	3.14512
NTQE	2.49616	PENE	2.35884
CCNE	2.49616	RDAC	0.786279
AHSC	0.832052	BHEYY	0.786279
MHQE	0.832052	CFBC	1.57256
MHQI	0.832052	DFQU	3.93139
FINE	2.49616	CFIV	1.57256
GFOA	0.832052	THQG	5.50395
PENE	0.832052	CFAG	0.786279
RDAC	0.832052	PFOC	1.57256
BHEYY	0.832052	TFME	3.14512
CFBC	1.6641	QFQU	0.786279
NMQC	5.82436	CFSA	0.786279
CFIV	2.49616	CFTA	3.93139
THQG	0.832052	PFOYY	1.57256
NJHE	8.32052	AHQS	1.57256
CFAG	4.16026	ACEE	1.57256
CFAV	4.99231	MHHE	2.35884
PFOC	1.6641	THSE	3.14512
QFQU	0.832052	MHQC	0.786279
CFTA	1.6641	GPKG	1.57256
PFOYY	0.832052	NKEE	0.786279
AHQS	0.832052	ADHC	1.57256
AMOE	8.32052	NEOE	5.50395
MHHE	1.6641	MOEC	0.786279
MHQC	1.6641	NJHE	3.14512
NKEE	3.32821	AHQJ	0.786279
MOEC	0.832052	ABEE	2.35884
AHQJ	0.832052	SPEC	0.786279
ABEE	0.832052	MMQC	0.786279
SPEC	0.832052	PANB	0.786279
HHQG	0.832052	HHQG	1.57256
HHQE	0.832052	HHQE	3.14512
MHBI	0.832052	MHBI	2.35884
PGNVV	0.832052	PGNVV	0.786279
QLCC	0.832052	QLCC	3.14512
PRNB	0.832052	PRNB	0.786279
NDCE	7.48847	SOQL	1.57256
AHDE	0.832052	AHDE	0.786279
NFHE	7.48847	NFHE	3.14512
PFHXX	0.832052	PFHXX	0.786279
JLJE	1.6641	JLJE	0.786279
FSNE	2.49616	FSNE	3.14512
MKSM	8.32052	MKSM	3.14512
NFEE	0.832052	NFEE	2.35884
BHDL	4.16026	BHDL	0.786279
BHDC	1.6641	BHDC	0.786279
MFAC	2.49616	PNNB	0.786279
PNNB	0.832052	POHXX	0.786279
POHXX	0.832052	NDHC	0.786279
NDHC	3.32821	TFNV	0.786279
NDQC	0.832052	NDQC	0.786279
TPEE	1.6641	TPEE	3.93139
TFOG	0.832052	TFOG	1.57256
AODE	1.6641	TFOV	1.57256
QDQE	1.6641	AODE	3.14512
IPQE	0.832052	QDQE	2.35884
NKOE	4.16026	IPQE	2.35884
SFQC	0.832052	NKOE	1.57256
RPQP	0.832052	SFQC	0.786279
PMNVV	0.832052	RPQP	0.786279
AFQZZ	0.832052	CFAV	1.57256
AFQG	1.6641	AFQZZ	0.786279
NOEC	1.6641	NOEC	0.786279
DFQU	3.32821	CFNYY	0.786279
CFNYY	3.32821	MFOU	3.14512
MFOU	0.832052	ODQC	0.786279
ODQC	0.832052	CTNE	0.786279
CTNE	0.832052	NHEG	1.57256
NHEG	4.16026	QHQE	0.786279
QHQE	0.832052	NPNE	3.14512
NPNE	1.6641	AFQG	0.786279
AQQC	0.832052	AQQC	3.14512
BODC	0.832052	BODC	0.786279
SFQE	0.832052	SFQE	0.786279
AOOC	4.16026	AOOC	3.93139
TFNC	1.6641	TFNC	1.57256
TFNV	1.6641	NDCE	0.786279
SFHE	0.832052	SFHE	0.786279
MMQC	5.82436	NMQC	2.35884
IPDE	2.13956	BTPC	0.673953
BTPC	0.713187	OKQE	6.06558
OKQE	4.99231	NPDF	4.71767
OHQS	1.42637	PHNE	0.673953
TPQC	1.42637	RPQZZ	0.673953
NPDF	0.713187	PFKV	2.02186
PHNE	0.713187	PFKU	1.34791
RPQZZ	0.713187	AODC	1.34791
PFKV	0.713187	MOQL	6.06558
PFKU	0.713187	FANE	3.36977
AODC	0.713187	NLCL	2.02186
MOQL	4.27912	AHQA	0.673953
FANE	2.85275	CJNE	3.36977
QFTA	0.713187	PTNU	0.673953
NLCL	2.13956	ALQL	2.02186
SHQL	0.713187	NHQC	2.02186
CJNE	3.56594	NHQS	1.34791
PTNU	0.713187	GFTV	2.69581
ALQL	1.42637	NIGE	0.673953
NHQC	2.85275	CFGU	2.69581
NHQS	0.713187	AQEL	1.34791
GFTV	0.713187	PFQD	0.673953
NIGE	0.713187	BPDN	6.06558
CFGU	2.13956	TTSE	0.673953
AQEL	0.713187	ADGL	1.34791
PFQD	0.713187	BDQC	2.02186
BPDN	0.713187	CFRV	2.02186
ADGL	2.13956	QDDE	0.673953
CFRV	0.713187	PONB	2.02186
NDQL	2.85275	NQQE	0.673953
PONB	0.713187	DHDL	1.34791
NQQE	0.713187	NLFE	2.69581
DHDL	0.713187	TPQC	1.34791
NLFE	3.56594	GFLE	2.02186
MHNE	5.7055	TONE	0.673953
GFLE	1.42637	RFOU	2.69581
TONE	3.56594	IOEC	1.34791
RFOU	0.713187	PFPE	2.69581
IOEC	0.713187	ARQJ	0.673953
ARQJ	0.713187	DODC	2.02186
DODC	1.42637	MPQU	1.34791
MPQU	0.713187	MPQE	0.673953
MPQE	0.713187	NPFE	4.04372
NPFE	4.99231	NPFF	6.73953
NPFF	0.713187	QPQO	0.673953
QPQO	0.713187	AHOJ	0.673953
GFSV	2.13956	GFSV	0.673953
IHEC	0.713187	PFEE	4.71767
PFEE	0.713187	IPDE	2.02186
DPHE	0.713187	DPHE	0.673953
NDDE	1.42637	NDDE	0.673953
NLHE	2.85275	NLHE	2.69581
ADDU	0.713187	ADDU	0.673953
ADDC	0.713187	ADDC	0.673953
NRHE	4.99231	CFSQ	1.34791
CFSQ	0.713187	GHNE	0.673953
GHNE	1.42637	CMQE	0.673953
CMQE	2.13956	DPDC	2.02186
PFPE	0.713187	TTQA	1.34791
TTQV	2.13956	BOQL	1.34791
BOQL	0.713187	BOQA	6.73953
BOQA	3.56594	CFJE	2.02186
CFJE	0.713187	CFEU	2.69581
CFEU	0.713187	AQOL	0.673953
AQOL	2.85275	AQOE	2.02186
AQOE	1.42637	GFPE	4.71767
GFPE	2.13956	DDNE	3.36977
DDNE	1.42637	GCHE	1.34791
GCHE	4.99231	MCHE	1.34791
NBNE	5.7055	NBNE	1.34791
MHRI	0.713187	MHRI	2.69581
AFQJ	0.713187	AFQJ	2.02186
CFPU	0.713187	CFPU	3.36977
GPQG	0.713187	GPQG	1.34791
TTSE	2.13956	NHOG	2.02186
APQYY	0.713187	NHRE	6.06558
NHRE	9.27144	QHOM	1.34791
QHOM	0.713187	NQOE	0.673953
NQOE	2.85275	AHEZ	0.673953
NHOG	5.7055	ANQC	0.673953
AHEJ	0.713187	JPSUU	4.04372
AHEZ	0.713187	MFDU	1.34791
ANQC	1.42637	MFDA	3.36977
JPSUU	0.713187	MFSG	0.673953
MFDA	1.42637	MHSI	2.02186
BDQC	0.713187	APDL	0.673953
MFDU	0.713187	MHDE	0.673953
MHSI	0.713187	CFQQ	1.34791
APDL	1.42637	NKRE	5.39163
MHDE	3.56594	AHHZZ	0.673953
BOEE	1.42637	GFDC	0.673953
CFQQ	0.713187	EOEC	2.69581
NKRE	8.55825	MJQC	2.02186
AHHZZ	0.713187	AFHE	2.69581
GFDC	0.713187	MHOE	2.69581
EOEC	0.713187	TPQYY	1.34791
AFHE	1.42637	AHTZZ	1.34791
MHOE	8.55825	CFLA	8.76139
TPQYY	0.713187	PFME	2.02186
AHTZZ	0.713187	ADJZZ	4.04372
NDHL	7.84506	NPKE	3.36977
IKNE	2.13956	GFKE	2.02186
PFME	1.42637	ANQE	3.36977
ADJZZ	2.13956	GBPC	2.02186
DPJE	0.713187	MHNI	1.34791
NPKE	6.41869	GTNE	2.69581
GFKE	1.42637	AHJC	0.673953
MHNI	0.713187	PFFE	0.673953
GTNE	0.713187	PKNUU	0.673953
AHJC	0.713187	AHRJ	3.36977
BHDU	0.713187	TFKE	1.34791
PFFE	2.13956	JPJE	0.673953
PKNUU	0.713187	TTLE	0.673953
AHRJ	0.713187	FRNU	0.673953
TFKE	2.85275	NSOE	4.04372
JPJE	2.13956	MOOC	4.04372
TTLE	4.27912	PLQC	4.04372
FRNU	0.713187	PLQE	1.34791
NSOE	0.713187	RFKE	4.71767
MOOC	10.6978	PHEXX	0.673953
PLQC	1.42637	GFHG	0.673953
PLQE	0.713187	AHEE	0.673953
TTQA	0.713187	TFTV	0.673953
RFKE	2.85275	BOEE	0.673953
PHEXX	0.713187	HDQE	0.673953
GFHG	0.713187	DPJE	2.02186
MFSG	0.713187	BMEE	4.71767
AHEE	0.713187	BDEE	0.673953
TFTV	0.713187	GBQA	2.69581
HDQE	0.713187	GBQC	0.673953
BMEE	3.56594	MHQS	0.673953
BDEE	1.42637	AFTV	0.673953
GBQA	2.85275	AFTC	0.673953
GBQC	0.713187	APQWW	2.02186
MHQS	1.42637	JHEE	0.673953
AFTV	0.713187	ACQC	1.34791
AFTC	0.713187	GOEG	0.673953
APQWW	2.85275	PENZ	0.673953
JHEE	2.85275	RDAE	0.673953
ACQC	1.42637	PKEE	1.34791
PENZ	0.713187	NJQE	4.04372
PENB	0.713187	OPHC	2.69581
GOEG	0.713187	PQNVV	0.673953
RDAE	0.713187	MFGV	4.04372
ANQE	3.56594	RFTV	0.673953
RFNC	0.713187	NQAE	4.71767
PKEE	0.713187	BHOE	2.02186
OPHC	1.42637	MPAF	2.02186
PQNVV	0.713187	BGQE	2.02186
MFGV	1.42637	POEH	4.71767
MJQC	5.7055	POEG	0.673953
RFTV	0.713187	POEC	2.69581
NQAE	19.9692	NOHC	0.673953
BHOE	5.7055	NHSE	2.02186
AHDXX	0.713187	IHQL	0.673953
MPAF	0.713187	NDPE	2.69581
BGQE	3.56594	ADOC	0.673953
POEH	1.42637	MFBE	0.673953
POEG	1.42637	MHNE	1.34791
POEC	0.713187	OOOE	4.71767
NOHC	7.13187	PFHYY	0.673953
NHSE	2.85275	NNNE	4.71767
AHQA	1.42637	OOQC	2.69581
IHQL	0.713187	TTQV	0.673953
NDPE	0.713187	RCNE	1.34791
ADOC	0.713187	PENB	1.34791
MHNT	0.713187	RFSC	1.34791
OOOE	7.13187	GOQC	3.36977
PFHYY	1.42637	AOQJ	2.02186
NNNE	11.411	QFGE	1.34791
OOQC	2.85275	AHQG	0.673953
RCNE	0.713187	CFSYY	0.673953
FBNE	0.713187	JPEE	0.673953
RFSC	0.713187	SHQL	0.673953
GOQC	1.42637	RDAU	2.02186
AOQJ	0.713187	AFHZZ	1.34791
AHQG	0.713187	PRNE	0.673953
QFGE	1.42637	QLNU	4.04372
CFSYY	1.42637	BDEC	0.673953
JPEE	0.713187	AQHL	0.673953
RDAU	0.713187	GFOU	2.02186
AFHZZ	0.713187	MOQE	2.69581
PRNE	1.42637	TCNE	2.69581
QLNU	0.713187	NQHE	3.36977
BDEC	0.713187	MPDC	4.71767
AQHL	0.713187	PFIE	0.673953
GFOU	0.713187	BHDU	2.02186
MOQE	4.99231	NPOE	0.673953
TCNE	2.13956	MLOI	0.673953
NQHE	7.84506	NDHL	7.41349
PFIE	5.7055	GHKE	2.02186
NPOE	3.56594	IHEC	2.02186
MLOI	0.713187	PFBE	1.34791
GHKE	2.13956	AOEC	0.673953
PFBE	0.713187	NDTE	2.69581
DPDC	1.42637	NHTE	2.69581
AOEC	0.713187	APQYY	1.34791
NDTE	5.7055	FBNE	1.34791
MCHE	5.7055	AHEJ	4.04372
NHTE	0.713187	NNQE	1.34791
NNQE	5.7055	QFTC	0.673953
QFTC	0.713187	OHQS	2.02186
MFTC	0.713187	IKNE	0.673953
RFGE	4.27912	MHNT	4.04372
THNU	2.85275	MFTC	2.02186
NCQC	2.85275	RFGE	2.02186
GHQE	0.713187	THNU	0.673953
NFOE	1.42637	NCQC	0.673953
GINE	0.713187	GHQE	0.673953
CFLA	3.56594	RFNC	1.34791
PFDV	0.713187	NFOE	0.673953
QDDE	3.56594	PFDV	0.673953
NJQE	2.85275	AFOZZ	4.71767
AFOZZ	0.713187	BHQL	1.34791
BHQL	1.42637	BHQK	1.34791
BHQK	0.713187	LFNU	2.69581
LFNU	2.85275	BLQL	1.34791
BLQL	0.713187	AHDXX	1.34791
NHEC	2.13956	GINE	4.71767
PFHA	1.42637	NHEC	1.34791
PFHG	2.85275	PFHA	2.69581
MFBE	1.42637	PFHG	0.673953
AHOZZ	0.713187	AHOZZ	3.36977
AQQE	2.13956	AQQE	0.673953
BPHE	1.42637	BPHE	2.69581
GHOC	2.85275	GHOC	1.34791
MMQE	7.13187	NDQL	1.34791
AHOJ	0.713187	APNL	0.673953
MPDC	4.27912	NRHE	2.02186
APNL	2.85275	SPQU	1.34791
SPQU	1.42637	QFTA	1.34791
GBPC	0.713187	PFSYY	2.69581
PFSYY	2.13956	MMQE	6.73953
PHNB	0.713187	PHNB	1.34791
AMHL	1.87212	AKAVV	1.76913
EHEE	2.49616	AMHL	2.94855
EHEC	0.624039	EHEE	1.17942
JPQE	2.49616	EHEC	0.589709
MRQI	0.624039	JPQE	1.17942
NFNE	3.74423	MRQI	2.35884
AFQXX	0.624039	NFNE	2.35884
CFMC	0.624039	CFMC	3.53825
OHQC	1.87212	OHQC	1.17942
MFHG	0.624039	TPQD	2.35884
NPDL	0.624039	MFHG	0.589709
NPDC	1.24808	NPDL	1.17942
AKAVV	0.624039	NPDC	1.76913
RHQT	0.624039	RHQT	0.589709
CCHE	0.624039	CCHE	1.76913
NHDC	3.12019	NHDC	1.76913
MOQM	0.624039	DPNC	2.94855
DPNC	0.624039	RPQV	0.589709
RPQV	0.624039	NFQL	1.76913
NFQL	1.24808	NFQE	1.76913
TFDV	0.624039	TFDV	1.17942
TFDC	0.624039	TFDC	0.589709
AKEC	0.624039	TFDE	4.71767
RFPV	0.624039	AKEC	0.589709
BPKU	3.12019	RFPV	0.589709
JPOC	1.24808	BPKU	3.53825
KPHE	0.624039	JPOC	1.17942
NOKC	4.99231	KPHE	0.589709
JHSC	3.12019	JHSC	0.589709
AKDC	0.624039	AFDC	2.94855
JLEC	0.624039	AHQL	1.76913
AFDC	0.624039	GHGE	2.94855
GHGE	0.624039	TFKV	0.589709
TFKV	0.624039	NHQL	1.17942
NHQL	1.87212	NHQY	1.76913
NHQY	0.624039	AFOJ	1.17942
AFOJ	0.624039	HLQL	2.94855
HLQL	3.74423	TFQW	0.589709
TFQW	0.624039	RDQC	0.589709
PFQG	0.624039	PFQG	0.589709
NOOG	9.36058	NOOG	0.589709
MBQE	12.4808	NOAE	1.17942
ARHZZ	0.624039	AQAC	1.17942
AQAC	1.87212	BNQE	2.35884
BNQE	6.24039	MHDM	2.94855
OKQC	3.12019	OKQC	0.589709
AFEL	1.24808	AFEL	1.76913
TPQD	2.49616	JLEC	1.76913
AHQYY	0.624039	AHQYY	1.17942
MOHL	11.8567	MOHC	2.35884
CFDA	1.87212	MOHL	7.07651
RFDV	0.624039	CFDA	1.76913
RFDC	0.624039	RFDV	0.589709
GHHE	0.624039	GHHE	0.589709
ARQC	0.624039	RFDC	1.17942
QPQY	0.624039	ARQC	2.94855
QPQV	0.624039	QPQY	0.589709
QPQP	0.624039	QPQV	0.589709
AHOE	0.624039	QPQP	0.589709
DLCC	1.24808	AHOE	0.589709
NJNE	2.49616	DLCC	0.589709
NHQUU	1.24808	NJNE	3.53825
ADDE	0.624039	NHQUU	1.17942
ADDM	0.624039	ADDE	1.17942
GFHYY	0.624039	ADDM	1.17942
NJCE	0.624039	GFHYY	0.589709
LPQC	1.24808	NJCE	2.35884
AHJL	0.624039	LPQC	1.17942
MHGI	0.624039	MHGI	1.17942
AHOL	3.74423	MHTL	4.12796
GFME	0.624039	GFME	0.589709
EFQE	8.11251	EFQE	1.17942
NKQU	2.49616	NKQU	2.35884
CFEV	0.624039	AHQM	0.589709
JLQC	1.24808	CFEV	0.589709
MLQE	8.73655	JLQC	5.30738
MPQM	0.624039	MLQE	3.53825
GHEE	0.624039	MPQM	1.17942
QPQT	0.624039	GHEE	1.17942
MHHK	0.624039	GFEG	1.17942
DOEC	0.624039	QPQT	0.589709
NPIE	8.11251	DOEC	1.76913
ADNE	1.87212	NPIE	1.17942
BDQE	1.24808	ADNE	2.94855
TFDE	0.624039	NQEE	2.94855
NQEE	9.36058	TFOL	1.76913
QDSE	0.624039	MDDL	2.94855
MDDL	3.12019	ADEC	1.76913
ADEC	1.24808	NKQC	1.17942
APJC	0.624039	APJC	2.35884
CHQE	3.12019	CHQE	1.76913
CFDYY	0.624039	CFDYY	1.76913
MHDM	1.24808	GPQYY	1.17942
GPQYY	0.624039	APQJ	0.589709
APQJ	0.624039	NSJE	1.17942
NSJE	0.624039	NHOS	2.35884
NHOS	0.624039	NHRS	3.53825
AOHJ	0.624039	CFJV	0.589709
NHRS	0.624039	MFQT	1.17942
IHQE	0.624039	PHEE	1.17942
CFJV	0.624039	JLPC	1.76913
MFQW	0.624039	AHJL	1.17942
MFQT	0.624039	TTHA	0.589709
PHEE	0.624039	NOKC	3.53825
JLPC	1.24808	NQOL	1.17942
TTHA	0.624039	NQOC	2.94855
NQOL	11.8567	AHEA	0.589709
NQOC	5.61635	BPEL	0.589709
MFDV	1.87212	QPQWW	0.589709
QPQWW	0.624039	GBSE	0.589709
GBSE	1.24808	MFDV	1.17942
MPEC	0.624039	NOEU	2.94855
PLHE	1.24808	MPEC	0.589709
PFGV	0.624039	PLHE	0.589709
ATEE	2.49616	PFGV	0.589709
TFHQ	1.24808	ATEE	0.589709
NIGL	1.87212	TFHQ	1.76913
BOEU	1.24808	NIGL	0.589709
QFNC	1.24808	BOEU	1.76913
ADQC	0.624039	BOEC	2.35884
ADQE	1.24808	QFNC	1.17942
ADQG	0.624039	ADQC	0.589709
TJNE	3.12019	ADQE	1.17942
AFHV	0.624039	ADQG	2.94855
BPEL	0.624039	TJNE	2.94855
AOOM	8.11251	MHEK	1.17942
PDNZ	0.624039	AFHV	1.17942
AKOU	8.11251	AOOM	3.53825
CFKQ	0.624039	PDNZ	1.17942
CFKA	0.624039	CFKQ	1.17942
IOQC	1.87212	IOQC	1.17942
AOQUU	1.24808	AOQUU	0.589709
BFQE	1.24808	BFQU	2.35884
LPQE	0.624039	BFQE	1.76913
MREI	0.624039	LPQE	0.589709
JHQS	2.49616	MREI	0.589709
JHQC	0.624039	JHQC	3.53825
DDQL	1.24808	DDQL	4.12796
DDQC	0.624039	DDQC	0.589709
NIQE	2.49616	NIQE	1.17942
AHNJ	0.624039	AHNJ	0.589709
AHNC	0.624039	AHNC	0.589709
PCNZ	1.24808	PCNZ	0.589709
AHCJ	0.624039	AHCC	0.589709
MFTI	0.624039	AHCJ	1.17942
NBQC	6.24039	NBQC	2.94855
MDQE	0.624039	MDQE	1.76913
GFEC	0.624039	GFEC	2.35884
GFEG	0.624039	FRNE	1.17942
FRNE	0.624039	MFQW	0.589709
GPEYY	0.624039	GPEYY	1.17942
NPTE	1.87212	NPTE	1.17942
KHQU	2.49616	KSNU	3.53825
KSNU	0.624039	AONE	2.35884
AONE	2.49616	CFPYY	1.76913
CFPYY	1.87212	IDQE	1.17942
JHEUU	0.624039	JHEUU	1.76913
CFHQ	1.87212	CFHQ	0.589709
TFTU	1.87212	TFTU	4.12796
BOEC	0.624039	HDQG	0.589709
FRQE	0.624039	AJNC	0.589709
HDQG	0.624039	LFQE	1.17942
AJNC	1.87212	TFAC	0.589709
BFQU	1.24808	GBQV	0.589709
LFQE	0.624039	PLNB	1.17942
TFAC	3.12019	MHQK	0.589709
GBQV	0.624039	AFTU	1.76913
PLNB	0.624039	THQU	1.17942
MHQK	0.624039	BPAF	1.17942
AFTU	1.24808	QFPE	1.17942
NKQC	1.24808	TLNE	2.94855
THQU	1.24808	KHQL	2.35884
BPAF	0.624039	PKNV	0.589709
QFPE	0.624039	CFBV	0.589709
TLNE	7.48847	AOHJ	1.17942
KHQL	1.24808	MFEC	0.589709
PKNV	0.624039	CFIA	1.17942
CFBV	1.24808	CFIU	0.589709
JFQE	3.12019	HHHN	1.17942
MFEC	0.624039	AJOE	0.589709
CFIA	2.49616	MHCI	0.589709
CFIU	4.36827	BDDL	1.76913
KKQC	3.12019	RFTT	1.17942
KKQE	4.36827	ACQL	2.35884
HHHN	0.624039	CCQE	1.76913
AJOE	4.99231	MBQE	5.30738
MHCI	0.624039	BOQE	1.17942
BDDL	1.24808	GLNE	0.589709
RFTT	0.624039	NBJE	2.35884
IDQE	1.24808	QFQM	2.94855
ACQL	1.24808	QDSE	0.589709
CCQE	0.624039	MDDC	1.76913
BOQE	1.24808	AHQC	0.589709
GLNE	1.24808	KHQU	2.94855
NBJE	5.61635	AHFC	2.35884
RDQC	0.624039	IHQE	3.53825
QFQM	0.624039	MHHK	1.17942
MDDC	2.49616	BDQE	0.589709
GPKE	0.624039	AFQXX	1.17942
MHEK	0.624039	BKQE	2.35884
NFQE	0.624039	CFNG	2.35884
AHQC	0.624039	JLQE	0.589709
AHFC	0.624039	CFBYY	1.76913
BKQE	1.87212	OOQU	1.76913
CFNG	0.624039	GPKE	1.76913
JLQE	0.624039	NJSE	0.589709
MDHC	6.86443	FNNE	5.30738
CFBYY	0.624039	BHEC	1.17942
OOQU	0.624039	THHC	0.589709
NJSE	4.99231	NMQU	2.35884
BHEC	0.624039	AOQU	3.53825
NMQU	2.49616	AHEZZ	0.589709
AOQU	1.24808	DPEE	2.35884
DPEE	0.624039	TFQYY	0.589709
AHQL	1.24808	HTNU	2.35884
AHQM	1.24808	BTHE	3.53825
TFQYY	0.624039	ACOC	0.589709
HTNU	1.24808	OOEE	1.17942
BTHE	1.24808	PPIXX	1.76913
ACOC	2.49616	MFPC	0.589709
OOEE	0.624039	MHII	0.589709
FNNE	2.49616	MLTI	1.17942
PPIXX	0.624039	AQHG	2.35884
MFPC	1.24808	PKNC	3.53825
JHEU	0.624039	AHOL	0.589709
HHEC	1.87212	FRQE	3.53825
MHCE	0.624039	JAPC	1.76913
MHII	1.24808	MOQM	1.17942
NOAE	3.12019	CFOW	6.4868
MLTI	0.624039	ROEL	1.17942
AQHG	3.74423	CFKA	0.589709
PKNC	0.624039	ARHZZ	1.17942
JAPC	0.624039	TTRE	5.30738
ACQXX	0.624039	PFTYY	1.76913
CFOW	1.24808	PNNA	1.17942
ROEL	2.49616	PNNC	0.589709
FOOC	0.624039	APNU	0.589709
TTRE	4.99231	APQQ	0.589709
AHCC	1.87212	QFHU	4.71767
PFTYY	0.624039	MHTC	2.94855
PNNA	0.624039	SHEL	0.589709
PNNC	1.24808	FOQYY	0.589709
APQQ	0.624039	AKDC	1.76913
QFHU	1.24808	MHCE	1.76913
MHTL	2.49616	AKOE	4.12796
MHTC	0.624039	AKOU	2.94855
AHEZZ	0.624039	MDHC	1.76913
TFOL	2.49616	MFTI	1.76913
SHEL	0.624039	JFQE	2.35884
FOQYY	0.624039	NHNC	3.53825
AKOE	11.2327	KKQC	2.94855
AHEA	0.624039	KKQE	1.76913
MOHC	4.99231	BCQC	0.589709
JLQYY	3.74423	PDJXX	0.589709
NHNC	9.36058	JHEU	1.76913
NOEU	1.87212	NFOC	0.589709
BCQC	0.624039	CFLU	1.17942
PDJXX	0.624039	MFOI	0.589709
NFOC	1.87212	ODQE	1.17942
CFLU	4.36827	HHEC	1.17942
MFOI	0.624039	AOQZZ	0.589709
ODQE	3.74423	NHES	1.17942
AOQZZ	0.624039	ACQXX	2.35884
NHES	0.624039	TFEU	0.589709
TFEU	0.624039	PFDYY	0.589709
PFDYY	0.624039	JHQS	1.76913
THHC	1.24808	BHHC	1.76913
BHHC	0.624039	NDQU	1.76913
NDQU	1.24808	FOOC	1.17942
APNU	1.24808	JLQYY	1.17942
MOEG	1.24808	MOEG	4.71767
GOOE	3.12019	GOOE	1.17942
QFGV	0.624039	QFGV	1.76913
JLOC	3.32821	EHEN	1.04837
EHEN	0.554701	BLCE	0.524186
BLCE	0.554701	ABQL	1.04837
ABQL	2.77351	JPQU	5.76604
DNDC	2.21881	DNDC	1.04837
AQEE	0.554701	AQEE	0.524186
MKQE	2.77351	MKQE	4.19349
AHNZZ	0.554701	NOSE	0.524186
MPNL	4.99231	MPNE	3.6693
RFPE	0.554701	RFPE	1.04837
JPOL	2.21881	HPDU	5.24186
JPOE	2.21881	JPOL	2.09674
FHDE	0.554701	JPOE	1.04837
AFSV	0.554701	FHDE	3.14512
APOU	1.1094	AFSV	0.524186
JHJE	0.554701	APOU	0.524186
DPOU	0.554701	NOHM	5.76604
NOHM	11.6487	MODL	2.09674
MODL	8.32052	AMEC	1.04837
AMEC	1.1094	NPQU	1.04837
NPQU	0.554701	ALQE	1.57256
ALQE	2.77351	TFKW	0.524186
TFKW	0.554701	ATEC	0.524186
RFOG	0.554701	NHQM	1.57256
NHQM	3.32821	NHQN	2.62093
NHQN	0.554701	CPOC	1.04837
CPOC	11.6487	AQOM	2.09674
CFGA	0.554701	CFGA	1.57256
NMCE	0.554701	NMCE	0.524186
TFQM	1.1094	TFQM	0.524186
TFQL	0.554701	TFQL	1.57256
AQEU	0.554701	AOSC	1.57256
NHJC	1.1094	NHJC	0.524186
PFQA	1.1094	PFQA	0.524186
AKEVV	0.554701	AKEVV	1.57256
ABEC	0.554701	FHQC	2.62093
ABEL	1.1094	BPOE	2.09674
AHBJ	0.554701	ABEC	0.524186
ANNL	2.77351	ABEL	1.04837
IPQC	0.554701	ANNL	2.62093
PQNB	0.554701	IPQC	1.57256
NDIE	3.88291	AMQL	2.09674
BHJC	1.6641	PQNB	0.524186
BNQU	0.554701	NDIE	5.76604
BNQL	5.54701	BHJC	1.04837
PONE	0.554701	BNQU	2.62093
MOCC	7.76582	BNQL	3.6693
DHQC	1.1094	DPOU	2.09674
DHQA	1.1094	PONE	0.524186
RHET	0.554701	MOCC	2.09674
RHEM	0.554701	RHET	0.524186
GOKE	1.6641	RHEM	1.04837
AEEE	2.21881	GOKE	3.6693
JAEE	1.6641	AEEE	2.09674
CFDQ	1.6641	JAEE	1.04837
AHOUU	0.554701	CFDQ	0.524186
NKDC	0.554701	AHOUU	1.57256
NDOL	5.54701	GHSE	0.524186
GHSE	0.554701	RFOG	1.57256
BODYY	0.554701	NDOL	4.19349
MPQC	0.554701	BODYY	1.57256
MPQG	0.554701	MPQC	0.524186
AHOC	0.554701	MPQG	3.14512
CBNE	7.21112	CBNE	3.6693
NBOE	7.21112	NBOE	1.57256
DHQL	0.554701	DHQA	1.57256
RHNI	1.1094	DHQL	0.524186
GOEVV	2.21881	RHNI	2.62093
NKCE	1.6641	GOEVV	3.14512
AHJJ	0.554701	AHJJ	0.524186
ALJZZ	0.554701	ALJZZ	0.524186
BONC	0.554701	BONC	2.09674
FPEC	0.554701	FPEC	1.04837
DHHE	1.1094	DHHE	1.04837
BOQM	1.6641	BOQM	3.14512
MFPI	0.554701	MPNL	4.19349
JLQL	2.21881	MFPI	2.62093
TFSV	0.554701	TFSV	0.524186
TFSU	2.21881	TFSU	2.62093
NDSE	1.6641	NDSE	0.524186
EOQC	5.54701	EOQC	0.524186
MPNE	9.98462	NQNE	4.71767
NQNE	4.43761	PFSV	0.524186
PFSV	0.554701	MFKW	0.524186
MFKW	2.21881	RHRE	0.524186
AHPZZ	0.554701	TFOW	0.524186
RHRE	1.1094	TFOU	0.524186
TFOW	0.554701	JCQC	3.14512
JCQC	0.554701	AHTC	0.524186
AHTC	0.554701	PFDXX	1.57256
PFDXX	0.554701	AFQU	1.04837
AFQU	0.554701	GBCE	1.04837
GBCE	0.554701	IPOE	1.57256
IPOE	3.32821	BPDU	0.524186
BPDU	2.21881	BPDE	1.04837
BPDE	1.1094	PFNVV	1.04837
AQNC	1.1094	AQNC	1.04837
NJEE	1.1094	NJEE	2.62093
AONC	1.6641	AKEE	1.57256
AKEE	0.554701	AOEL	1.04837
QFSE	0.554701	GPQJ	1.04837
AOEL	1.6641	GPQC	4.19349
GPQJ	0.554701	BOOL	1.04837
BOOL	1.1094	BOOC	1.04837
BOOC	1.6641	BOOG	1.57256
BOOG	2.77351	NKDC	1.57256
APQF	0.554701	APQF	1.57256
NLQL	3.88291	NLQL	1.04837
NLQU	2.77351	NLQU	0.524186
MKEE	1.1094	DHQC	1.57256
CHDE	1.1094	CHDE	3.14512
MFQQ	0.554701	MFQQ	1.57256
PHEG	0.554701	PHEG	0.524186
TTHG	0.554701	RFBC	2.09674
RFBC	1.6641	QHOE	2.09674
FPAF	2.21881	NKCE	0.524186
QHOE	0.554701	NHOM	5.76604
NHOM	7.21112	PFRE	1.04837
PFRE	1.1094	CFFV	3.14512
CFFV	1.6641	AMQC	1.04837
AHEU	0.554701	ADOL	0.524186
AMQC	1.6641	HOEL	0.524186
AMQL	1.1094	MPEM	2.09674
QODU	0.554701	MHSC	2.09674
ADOL	1.1094	PFGC	1.04837
HOEL	0.554701	NODE	0.524186
MPEM	0.554701	AQTC	1.57256
MHSC	3.32821	GROE	2.09674
PFGC	0.554701	QFNV	1.04837
NODE	0.554701	PGNZ	0.524186
HPDU	3.88291	PRQE	1.57256
ATEC	1.1094	APKE	2.09674
TFHU	0.554701	PPEC	0.524186
AQTC	0.554701	ADQU	0.524186
GROE	0.554701	NEJE	0.524186
QFNV	0.554701	EKEC	0.524186
NOOC	3.32821	EDQL	3.14512
PGNZ	0.554701	MFKYY	2.62093
PRQE	0.554701	JMQE	2.09674
APKE	2.21881	MLOC	0.524186
PPEC	1.1094	PFMC	0.524186
ADQU	0.554701	PFMV	3.6693
NEJE	2.77351	MFEV	2.62093
EKEC	1.6641	THEU	1.57256
AOOG	4.43761	MHNM	0.524186
NEQC	2.77351	QFDU	2.09674
JMQE	3.32821	BJQU	1.04837
MLOC	7.21112	ALOL	1.57256
LOEE	0.554701	MHPI	1.57256
PFMC	1.1094	JHJE	1.04837
PFMV	0.554701	QFOG	0.524186
MRNI	0.554701	QFOC	0.524186
MFEV	2.21881	TLOE	2.62093
THEU	0.554701	NTNE	2.62093
QFDU	1.6641	BOEG	3.6693
BJQU	0.554701	MMJC	3.14512
ALOL	2.77351	NKSE	3.14512
MHPI	0.554701	AHJUU	0.524186
QFOG	1.1094	APHE	3.6693
QFOC	0.554701	OCQC	2.09674
TLOE	3.88291	FIQYY	3.14512
NTNE	1.1094	TFHU	0.524186
MMJC	4.43761	TLDC	1.04837
NKSE	1.6641	TTQE	3.6693
AHJUU	1.1094	NKFE	2.09674
APHE	1.1094	PMEE	1.57256
OCQC	3.32821	AHQUU	0.524186
FIQYY	1.6641	MFSU	1.04837
TLDC	0.554701	RPAE	1.57256
TTQE	0.554701	ATQL	1.57256
NKFE	4.43761	NMDE	0.524186
PMEE	0.554701	RHJE	0.524186
AHQUU	0.554701	RFQG	0.524186
MFSU	0.554701	PLNZ	0.524186
RPAE	1.6641	CFKYY	0.524186
ATQL	1.1094	AEJZZ	0.524186
NMDE	3.88291	NOOC	4.71767
RHJE	1.1094	APIL	2.09674
PLNZ	0.554701	GOEA	2.62093
CFKYY	1.6641	GOEC	3.14512
AEJZZ	0.554701	GOEU	0.524186
AOSC	1.1094	OFQE	2.09674
JPQU	0.554701	TTPA	3.14512
APIL	11.094	CRNE	1.57256
GOEA	1.1094	AFDZZ	3.14512
GOEC	0.554701	JFQC	2.62093
GOEU	0.554701	ANQL	3.14512
OFQE	1.1094	OOEA	2.09674
PHOE	1.1094	MNEL	3.6693
AFDZZ	1.1094	NFJL	2.09674
ANQL	0.554701	BHQU	0.524186
OOEA	1.1094	PKEG	1.04837
MNEL	6.10171	NNOE	2.09674
PFNVV	0.554701	ABHC	2.09674
NFJL	2.21881	LHQE	1.57256
BHQU	0.554701	CCDE	7.3386
PKEG	0.554701	AHDUU	2.09674
NNOE	4.43761	IHQYY	1.04837
ABHC	0.554701	RCEE	2.09674
LHQE	3.88291	PFOG	0.524186
CCDE	0.554701	AHNZZ	4.71767
AHDUU	0.554701	MFHYY	1.04837
IHQYY	1.1094	AHPZZ	2.62093
RCEE	1.1094	TTEE	4.71767
PFOG	0.554701	AONC	0.524186
MFHYY	0.554701	IHEE	1.57256
BPOE	1.6641	PIGXX	0.524186
TTEE	0.554701	SHKC	2.09674
IHEE	0.554701	QFQA	0.524186
PIGXX	0.554701	OMEC	0.524186
SHKC	1.1094	HTQYY	1.57256
QFQA	0.554701	MHEE	1.57256
OMEC	2.77351	TOEL	5.24186
HTQYY	1.1094	KHQC	0.524186
MHEE	1.1094	DHNE	0.524186
FHQC	1.6641	MFKG	1.04837
TOEL	1.6641	QOSE	1.04837
KHQC	0.554701	SHQQ	2.09674
DHNE	2.77351	APFF	6.81442
MFKG	0.554701	JLOC	3.14512
QOSE	2.77351	MRNI	2.09674
SHQQ	0.554701	NFIE	0.524186
APFF	0.554701	JLQL	1.57256
NFIE	4.43761	MHQL	2.09674
MHQL	1.6641	NPCE	1.57256
NPCE	3.32821	RHTI	1.04837
RHTI	3.32821	PFNA	3.6693
PFNA	1.6641	AOQC	0.524186
RFQU	0.554701	NRME	1.04837
AOQC	1.1094	TTDC	5.24186
AQOM	5.54701	AOOG	1.04837
NRME	2.77351	DPEG	1.57256
TTDC	1.6641	AHQI	2.09674
DPEG	0.554701	OHDG	1.04837
AHQI	0.554701	FPAF	5.76604
OHDG	3.88291	AHDL	0.524186
RFQA	0.554701	AHDU	1.57256
BOEG	2.21881	QOEC	0.524186
AHDL	0.554701	NHAE	1.04837
AHDU	0.554701	IMQE	1.04837
QOEC	1.6641	POQXX	2.09674
NHAE	1.6641	CHEC	1.04837
IMQE	2.21881	NFTE	2.62093
POQXX	0.554701	RFHU	0.524186
MHIC	1.1094	PTNVV	0.524186
CHEC	1.6641	LOEE	2.62093
NFTE	1.1094	CFOQ	1.57256
TTPA	0.554701	MFNV	1.57256
RFHU	0.554701	MFRC	1.57256
PTNVV	0.554701	AQEU	1.57256
NOSE	4.43761	AQEG	2.09674
MFNV	1.1094	FOQE	2.09674
MFRC	0.554701	GFGV	0.524186
AQEG	3.32821	JCOG	1.57256
FOQE	2.21881	BHDG	1.04837
GFGV	1.1094	IDNE	0.524186
JCOG	6.65642	TFBE	0.524186
BHDG	0.554701	MTQC	4.71767
IDNE	1.1094	KPEG	4.71767
MFKYY	0.554701	DPDN	1.57256
TFBE	1.1094	AHNE	4.71767
MTQC	3.88291	QOOE	4.19349
CFOQ	0.554701	IOQE	1.57256
KPEG	0.554701	QPOE	1.04837
DPDN	1.1094	SHEE	1.04837
AHNE	2.21881	QFSE	1.04837
QOOE	4.99231	MKEE	3.6693
IOQE	2.21881	MKEU	2.62093
CRNE	0.554701	TTHG	1.57256
QPOE	1.6641	AHEL	0.524186
TFOU	1.1094	AHEG	0.524186
SHEE	0.554701	AHEU	1.57256
EDQL	2.21881	PFSXX	1.04837
MKEU	1.1094	QODU	2.09674
AHEL	0.554701	CFIYY	3.14512
AHEG	0.554701	NEQC	2.09674
PFSXX	0.554701	POQJ	4.19349
CFIYY	1.1094	AOHE	1.57256
MHNM	2.77351	CFAA	1.04837
POQJ	1.6641	OONC	1.57256
AOHE	2.77351	NHHL	2.09674
CFAA	1.1094	HTQE	2.09674
JFQC	3.88291	PHOE	2.09674
GPQC	0.554701	MLHI	0.524186
OONC	1.1094	MHIC	5.24186
NHHL	2.21881	NFDE	4.71767
HTQE	1.1094	TFEG	1.04837
MLHI	0.554701	TFEW	1.04837
NFDE	1.1094	NDGE	0.524186
TFEG	0.554701	RFQA	1.57256
TFEW	0.554701	RFQU	1.04837
NDGE	1.6641	MIGI	0.524186
RFQG	0.554701	BPHL	2.62093
MIGI	0.554701	KOEE	2.09674
BPHL	0.554701	PRNZ	0.524186
KOEE	5.54701	MKOC	2.62093
PRNZ	0.554701	AHOC	1.04837
MKOC	4.43761	COOC	1.04837
COOC	1.1094	BPQUU	2.09674
BPQUU	2.21881	TPDE	0.524186
TPDE	4.43761	MCOI	5.24186
MCOI	0.554701	MOEL	1.04837
MOEL	0.554701	AHBJ	1.04837
NKHE	4.99231	NKHE	2.62093
AOTC	1.99692	AOTC	2.8306
PMCXX	0.499231	PMCXX	1.4153
NFQG	1.49769	SOQE	5.66121
OOQYY	0.998462	NFQG	0.471767
EHEG	0.499231	OOQYY	1.88707
DPQYY	0.998462	EHEG	0.943535
NPDM	2.49616	DPQYY	2.8306
BDOE	0.998462	NPDM	0.471767
MLII	0.499231	BDOE	1.88707
RHQE	0.998462	MLII	1.88707
RHQC	0.998462	RHQE	0.471767
AEQC	0.998462	RHQC	1.88707
MKQM	1.49769	AEQC	0.943535
MKQL	2.99539	MKQM	1.88707
MNQE	8.48693	MKQL	3.77414
MHOC	0.998462	MNQE	2.8306
THOE	1.99692	JCAC	2.8306
KODE	1.99692	BBQE	0.471767
APOJ	0.998462	MHOC	2.8306
MODM	0.499231	KODE	2.8306
BRQL	0.499231	APOJ	0.471767
AHQZ	0.499231	DPKE	2.8306
AHQD	0.499231	MODE	2.35884
AFDU	0.499231	MODM	3.77414
PTNB	0.499231	BRQL	1.4153
NCHC	2.99539	AFDU	2.35884
KDQC	0.998462	PTNB	0.471767
OBOC	0.998462	NCHC	1.4153
CFGG	0.499231	KDQC	1.4153
QPQZZ	0.499231	OBOC	4.24591
TFQU	0.499231	CFGG	1.4153
ABQC	0.499231	QPQZZ	0.471767
RHOT	0.499231	TFQU	1.88707
RHOE	0.499231	ABQC	0.471767
RDQM	0.499231	RHOT	0.471767
MHHVV	0.499231	RHOE	0.471767
NPGE	3.99385	RDQM	0.471767
NPNC	5.99077	DCQE	3.30237
NJOE	11.9815	MHHVV	0.943535
BKEE	2.49616	NPGE	2.8306
QFKE	0.499231	ADHL	1.88707
NOLE	14.4777	NJOE	2.35884
CFRC	0.499231	BPQC	0.471767
NSEE	0.499231	RDQA	1.4153
MOQJ	0.998462	QPGC	0.471767
NOHL	4.99231	TFGE	3.30237
DCQE	0.998462	QFKE	1.4153
PSNVV	0.499231	NOLE	3.77414
PFTXX	0.499231	CFRC	1.4153
APSC	0.998462	PSNVV	0.471767
APSE	4.99231	PFTXX	0.943535
RFOV	0.499231	APSC	1.4153
OHQE	1.49769	APSE	2.8306
TRQE	1.49769	RFOV	0.471767
GOKU	0.998462	OHQE	0.943535
AEEC	0.499231	TRQE	0.471767
MRHE	2.49616	GOKU	1.88707
AKQE	2.49616	AEEC	0.943535
AKQC	1.99692	MRHE	0.471767
APQM	0.499231	AKQE	0.471767
PFPV	0.499231	AKQC	2.8306
PFPU	0.499231	APQM	1.4153
PFPC	0.499231	IOEE	0.471767
ADHL	4.49308	PFPV	0.471767
MPQL	0.998462	PFPU	0.471767
MPQD	0.499231	PFPC	1.4153
QPQX	0.499231	MPQL	0.471767
DLCE	1.99692	MPQD	1.88707
ECQC	1.49769	QPQX	0.471767
NQDL	2.99539	DLCE	0.471767
NBOG	12.98	ECQC	1.4153
NBOL	12.4808	NQDL	3.30237
MFDYY	0.499231	NBOG	4.24591
TTOC	0.499231	NBOL	4.24591
PHNUU	0.499231	AOHU	1.4153
BONL	0.499231	MFDYY	0.943535
POOE	3.49462	BPHC	0.471767
NPSC	3.99385	TTOC	1.4153
PHQE	1.49769	PHNUU	0.471767
NMJE	1.99692	BONL	1.88707
SHTC	0.499231	POOE	0.471767
NCJE	0.499231	AHQZ	0.471767
EFQC	0.998462	NPSC	0.943535
TOOC	1.49769	PHQE	2.35884
JCOC	0.499231	SHTC	0.471767
NEQU	1.99692	NCJE	1.88707
NNKE	8.98616	EFQC	0.471767
MLQC	3.49462	TOOC	1.88707
MLQI	0.499231	NEQU	0.471767
TFSW	0.998462	MFPE	3.30237
TFSG	0.499231	NNKE	3.77414
APHYY	0.998462	MLQC	1.4153
MFQM	0.499231	MLQI	0.471767
GHTE	0.998462	TFSG	0.471767
AQOG	0.499231	APHYY	1.4153
QHNE	0.499231	MFQM	0.471767
POOXX	0.998462	TREC	3.30237
PJNB	0.499231	AQOG	6.13297
PJNZ	0.499231	QHNE	0.471767
GFEE	0.499231	POOXX	0.943535
TLQG	0.499231	PJNB	0.943535
PFSA	0.998462	PJNZ	0.471767
ATSE	0.499231	TLQG	1.88707
OLEE	2.49616	PFSA	1.4153
DOEG	0.499231	ATSE	0.943535
DOEQ	0.499231	OLEE	1.88707
MFKU	0.499231	DOEG	0.471767
ADNC	1.99692	DOEQ	2.8306
BLQE	0.998462	MFKU	2.35884
TFIE	0.998462	ADNC	0.943535
ADEE	0.998462	BLQE	0.943535
PFTU	0.499231	THOE	1.88707
JPHE	1.99692	TFIE	1.88707
GFQQ	0.998462	ADEE	4.71767
APJM	0.998462	JPHE	2.35884
APJE	0.499231	GFQQ	0.943535
APJF	0.499231	APJM	1.88707
BTNL	0.998462	APJE	0.943535
CHQU	1.49769	APJF	2.35884
AKJE	6.49001	BTNL	3.77414
APQA	0.499231	CHQU	0.943535
IOEE	1.99692	AKJE	2.8306
NLQC	3.99385	APQA	0.943535
NHOY	0.499231	NLQC	1.88707
AOHU	3.99385	NHOY	3.77414
SKEC	0.499231	SKEC	3.30237
DPCC	0.998462	DPCC	0.471767
MHHT	0.499231	MHHT	0.471767
GFQG	0.499231	GFQG	0.471767
RHHE	0.499231	RHHE	0.471767
IEQU	0.998462	NHOI	2.35884
NHOI	0.499231	PPEE	0.471767
PPEE	0.499231	NPHL	1.88707
NPHL	1.99692	HOEU	0.943535
HOEU	0.499231	GLCU	1.4153
GLCU	0.499231	MPEL	0.943535
MPEL	1.49769	PFGE	0.471767
PFGE	0.499231	FPQE	5.66121
FPQE	0.499231	CROE	0.943535
CROE	0.998462	MCEC	2.35884
MCEC	0.998462	AOKZZ	0.471767
AOKZZ	0.499231	IHOE	0.943535
IHOE	3.99385	PLEG	2.35884
PLEG	0.499231	AHHL	1.88707
AHHL	0.998462	AHHA	0.471767
AHHA	0.499231	FHHE	2.8306
FHHE	0.998462	QOAC	2.35884
QOAC	0.499231	APKC	2.35884
GHEG	0.499231	SHQH	0.471767
APKC	0.998462	AORE	5.66121
SHQH	0.499231	EOEL	1.88707
AORE	4.99231	BOHC	0.471767
EOEL	0.499231	MHOK	1.4153
BOHC	3.99385	BPFVV	0.471767
MHEL	0.998462	GFKV	0.943535
BPFVV	0.998462	DLQC	0.943535
GFKV	0.998462	GFQYY	1.4153
GFQYY	0.499231	QFTYY	2.8306
AQAL	3.99385	HOOC	3.77414
HOOC	10.9831	AODL	0.471767
MODE	4.49308	NFAE	0.943535
NFAE	1.99692	DHEG	1.4153
DHEG	0.499231	AOEQ	2.35884
NMRL	7.48847	THEC	0.471767
THEC	0.499231	NSEE	0.471767
DDQU	0.499231	DDQU	0.943535
AKOM	1.49769	PROC	1.4153
PROC	0.499231	ALOE	1.88707
ALOE	3.99385	NOEL	1.88707
NOEL	0.998462	NDEG	0.471767
NDEG	1.99692	BOFE	0.471767
BOFE	3.49462	AHPJ	4.24591
FOEG	2.99539	FOEG	0.471767
MDQM	1.49769	MDQM	2.35884
GFEV	0.998462	GFEV	0.943535
DHHG	1.49769	GFEE	2.35884
AKHE	1.49769	DHHG	2.35884
AKHL	1.99692	AKHE	0.471767
PBNYY	0.499231	AKHL	1.88707
NLSE	8.48693	PBNYY	0.471767
AONL	0.499231	NLSE	2.35884
MFSA	1.99692	AONL	1.4153
MFSI	0.499231	MFSA	0.471767
NNHE	7.9877	MFSI	0.471767
NPAE	0.998462	NNHE	1.88707
IPEC	1.49769	NPAE	2.8306
ALQC	0.499231	IPEC	0.943535
QANE	1.99692	ALQC	1.4153
NNFE	4.99231	QANE	0.471767
PHHN	0.499231	NNFE	1.88707
NSTE	0.499231	PHHN	1.88707
PLNA	0.499231	NSTE	2.8306
MFNYY	0.499231	PLNA	1.4153
AHSL	0.998462	MFNYY	0.471767
AFTJ	0.499231	AHSL	2.35884
TFJE	0.998462	AFTJ	0.471767
AHSJ	0.499231	DPHC	0.471767
AHSZZ	0.499231	BPCU	0.943535
TNDE	3.49462	TFJE	0.471767
GFBE	0.499231	AHSJ	0.471767
DHOC	1.49769	AHSZZ	3.30237
CFBA	1.49769	TNDE	2.35884
CFBU	1.49769	GFBE	0.943535
AFJC	0.499231	NPEC	1.88707
JPCC	0.998462	NMJE	0.471767
GDNE	0.499231	DHOC	0.471767
NOQL	4.99231	CFBA	0.471767
NOQM	5.99077	CFBU	1.4153
MFLE	3.49462	AFJC	0.471767
RFSV	0.499231	JPCC	0.471767
THQE	0.499231	GDNE	1.88707
PJNVV	0.998462	HTPC	0.471767
GFRE	0.998462	NOQL	0.471767
RONE	6.49001	NOQM	0.943535
BDDE	1.49769	QDDC	0.943535
RFTU	0.499231	MFLE	0.943535
AAQL	0.499231	THQE	2.8306
DMHC	0.499231	PJNVV	0.943535
ACHE	1.99692	GFRE	0.943535
AHPJ	0.499231	RONE	1.4153
BHOC	2.49616	BDDE	1.88707
BHOG	0.998462	RFTU	0.943535
RDQA	0.499231	DMHC	0.471767
TPGE	1.49769	ACHE	0.471767
SFSC	0.499231	BHOC	0.943535
HTPC	1.99692	BHOG	0.943535
NTHE	1.49769	TPGE	0.471767
DPSC	1.49769	NTHE	0.471767
CFTQ	0.499231	DPSC	0.943535
JLNU	0.499231	CFTQ	3.77414
ICNE	1.49769	JLNU	0.471767
AHQQ	0.499231	MHEL	0.471767
BOKU	0.499231	ICNE	0.471767
HFQC	3.49462	AHQQ	1.4153
CFEA	1.49769	BOKU	1.88707
AFKJ	0.499231	HFQC	2.8306
MFPE	1.49769	CFEA	1.88707
DHJE	0.998462	AFKJ	0.471767
MHOK	0.998462	DHJE	1.88707
PMQXX	0.499231	PMQXX	0.471767
AQIL	4.49308	AQIL	2.8306
MFBC	0.499231	PDNVV	0.471767
PDNVV	0.499231	NMSE	3.77414
NMSE	7.9877	NMHE	1.4153
NMHE	1.99692	MFMV	1.4153
MFMV	1.49769	TFSW	3.30237
AOQXX	0.499231	AOQXX	0.943535
PFNZ	0.499231	PFNZ	1.4153
DPHC	0.998462	AAQL	1.88707
EPEU	0.499231	GHTE	0.471767
EOQL	1.49769	EPEU	0.471767
GFDYY	1.49769	EOQL	0.943535
EOHC	3.49462	RFSV	1.4153
HOQE	3.49462	SPQC	1.88707
LPNE	3.49462	GFDYY	0.471767
DPEU	0.499231	EOHC	0.471767
BPQC	1.49769	HOQE	4.24591
ANEE	0.998462	LPNE	4.71767
MMQL	0.499231	NOHL	2.35884
SHDC	0.998462	DPEU	1.4153
AHRXX	0.499231	AHQD	0.943535
BMQC	0.499231	SFSC	0.943535
BMQL	2.49616	ANEE	0.943535
BTHC	0.499231	SHDC	0.943535
BPCU	1.49769	AHRXX	0.471767
PPQE	0.499231	BMQE	1.4153
JONE	7.9877	BMQL	0.471767
JMDC	2.49616	BTHC	1.88707
HDEG	1.99692	PPQE	0.471767
BPNE	0.499231	JONE	2.8306
QOEE	0.998462	JMDC	1.88707
QLCL	0.998462	BKEE	0.471767
EHHZ	0.998462	HDEG	0.471767
OHOC	1.49769	BPNE	1.4153
MFPV	0.499231	IEQU	0.471767
SFQQ	0.499231	QOEE	0.471767
BMQE	1.49769	QLCL	0.471767
LOOC	0.499231	EHHZ	1.4153
TTPC	0.499231	OHOC	1.4153
SOQE	2.49616	MFPV	0.943535
JCAC	0.499231	SFQQ	0.943535
MFNU	0.998462	BMQC	1.4153
ALDL	2.99539	LOOC	1.4153
MNOM	6.98924	TTPC	1.4153
QFTYY	0.499231	PFTU	0.943535
QPGC	0.499231	MOQJ	2.8306
MPHC	1.49769	MFNU	3.30237
ANKL	3.99385	ALDL	1.88707
TFGE	1.49769	MNOM	0.943535
PTEE	2.49616	MPHC	2.35884
QFHV	0.499231	ANKL	2.8306
NBHE	2.99539	PTEE	2.35884
MKHL	7.9877	QFHV	0.471767
AFTXX	0.499231	NBHE	2.8306
BBQE	0.998462	MKHL	4.24591
DPQE	0.998462	AFTXX	2.35884
AODL	0.998462	AQAL	1.4153
SPQC	1.49769	AKOM	0.943535
PMNB	0.499231	DPQE	1.88707
MFTA	0.998462	PMNB	0.471767
TKQU	3.99385	GHEG	1.4153
TMNE	4.49308	MFTA	0.471767
TREC	0.499231	TKQU	2.8306
BPRF	1.99692	TMNE	8.96358
BTQE	1.49769	BPRF	2.8306
RFNV	0.499231	BTQE	1.4153
NHHG	1.99692	RFNV	0.943535
NOTC	5.99077	NHHG	1.4153
SPEM	0.499231	NOTC	5.18944
MFTU	0.499231	SPEM	0.471767
DPKE	0.998462	MFTU	0.471767
MFOT	0.499231	JCOC	1.4153
NPEC	2.99539	MFOT	1.88707
MLHE	8.98616	MLHE	5.18944
IRNE	0.998462	IRNE	2.35884
QDDC	0.499231	OPKC	0.471767
OPKC	2.49616	CFRG	1.4153
CFRG	1.49769	HIQYY	0.471767
HIQYY	0.499231	BLQU	0.943535
BLQU	1.49769	MFBC	0.943535
DLQC	0.499231	NPNC	2.8306
FHNE	0.499231	NSPC	1.4153
NSPC	0.499231	TFEE	1.88707
TFEE	0.499231	TFEC	0.943535
TFEC	0.499231	RFQM	1.4153
RFQM	0.499231	JHQE	0.943535
JHQE	0.998462	MKOE	8.02004
OPFF	0.998462	OPFF	1.4153
AQQG	0.998462	AQQG	2.8306
BPHC	1.49769	APDUU	0.471767
APDUU	0.998462	MKOG	8.49181
MKOE	2.49616	BHHE	0.471767
MKOG	9.98462	NMRL	4.24591
MMQI	0.499231	HPNE	2.8306
BHHE	0.499231	LFOE	0.943535
AOEQ	0.499231	QFTU	0.471767
HPNE	2.99539	CTNU	3.77414
LFOE	0.998462	MOEJ	2.35884
QFTU	0.499231	MOEM	3.77414
CTNU	3.49462	JASE	0.471767
MOEJ	0.499231	THEE	0.943535
MOEM	0.499231	GOOG	0.471767
JASE	0.499231	FHNE	0.943535
THEE	0.998462	MMQI	3.30237
GOOG	1.49769	MMQL	1.4153
GFNC	0.998462	GFNC	0.943535
GFNG	0.499231	GFNG	0.943535
NCOE	1.81539	AIGL	0.428879
NERE	0.453847	HHHL	3.00216
MOJC	4.08462	NCOE	0.857759
CFFC	1.81539	TCQC	0.857759
AHEXX	0.453847	NERE	3.00216
EHEQ	0.907693	MOJC	4.71767
EHEL	1.36154	CFFC	1.28664
BODN	0.453847	AHEXX	1.71552
IONE	1.81539	EHEQ	1.28664
GHQG	1.36154	EHEL	0.857759
AQJE	1.81539	BPDF	1.71552
MTEE	0.453847	GHQG	0.857759
MPSL	4.08462	AQJE	2.1444
TPQQ	1.36154	NQQG	4.71767
NPDU	1.81539	MPSL	4.28879
BOQUU	0.453847	NPDU	2.1444
RHQM	0.453847	BOQUU	0.857759
RHQI	0.453847	RHQM	2.1444
AEQE	0.907693	RHQI	1.28664
AFSZZ	0.453847	AEQE	0.428879
NHDL	1.36154	NHDL	2.57328
AODG	0.453847	PAHXX	2.57328
PAHXX	0.453847	TPNC	2.1444
TPNC	3.63077	JHOG	0.428879
JHOG	4.08462	GBJE	0.428879
OOOU	2.72308	NLNL	2.1444
GBJE	0.453847	LFOG	1.28664
RFPC	0.453847	RFPC	0.428879
AQPL	1.36154	AQPL	1.71552
AFNXX	0.453847	KPHC	2.1444
KPHC	2.26923	AHJXX	0.428879
AHJXX	0.453847	APOG	1.28664
APOG	1.36154	APOE	1.71552
APOE	1.81539	APOC	0.857759
APOC	0.907693	APOL	1.71552
APOL	1.36154	PGNE	2.1444
PGNE	0.453847	NHNS	3.85991
QFTG	0.453847	DHEU	0.428879
NHNS	0.453847	BRQE	1.71552
DHEU	0.453847	NPQG	1.28664
NPQG	0.907693	LRNE	0.857759
LRNE	4.08462	AHQK	0.428879
AHQK	0.453847	BAOC	1.71552
NLTE	9.07693	NLTE	3.00216
ALQG	1.36154	OBOL	0.857759
NHQG	1.36154	NHQG	0.857759
LLQE	5.9	NSHL	0.428879
RDQYY	0.453847	RDQYY	0.428879
AFOG	0.453847	AFOG	1.28664
AFOU	0.453847	AFOU	0.857759
AREVV	0.453847	AREVV	0.857759
HHOE	3.17693	HHOE	1.28664
FQNE	2.26923	FQNE	4.71767
RHOI	0.453847	RHOI	2.1444
TRJE	0.453847	MTEE	0.857759
BTSE	0.453847	JPHUU	1.71552
JPHUU	1.81539	DLDC	1.28664
DLDC	0.907693	DLDE	0.857759
DLDE	0.907693	NHQYY	1.28664
NHQYY	0.907693	EHQG	0.857759
EHQG	0.453847	EHQZ	1.71552
EHQZ	0.453847	BPQU	2.57328
BOFC	0.453847	RHPE	4.28879
BPQU	0.453847	KOQC	0.857759
RHPE	0.907693	JQQC	1.28664
MHET	0.453847	SFQH	0.428879
JQQC	0.453847	JHNE	5.14655
SFQH	0.453847	QPGU	0.857759
MPOE	5.44616	OOOC	1.28664
JHNE	2.26923	IPQU	1.71552
QPGU	0.453847	PQNZ	3.43103
DPEQ	0.453847	DHQYY	2.57328
IPQU	0.453847	CFRU	0.428879
PQNZ	0.453847	NOQYY	2.1444
DHQYY	0.453847	JLHL	2.1444
MOHI	0.453847	CGNE	1.71552
CFRU	0.907693	MHDG	0.857759
NOQYY	2.72308	PPOXX	0.428879
JLHL	2.72308	PONG	0.857759
CGNE	1.36154	TLHW	0.857759
MHDL	0.453847	HTJE	0.428879
MHDG	3.17693	AFEC	0.857759
PPOXX	0.453847	AFEE	0.428879
PONG	0.453847	APSL	5.14655
NQQG	5.44616	APSF	3.43103
TTHV	0.453847	DHQU	0.857759
TLHW	0.453847	TPQQ	0.857759
HTJE	0.453847	LLQE	1.28664
AFEC	0.453847	RHEC	1.28664
AFEE	0.453847	JHDE	1.71552
BNOL	3.17693	JHDC	1.28664
APSL	2.72308	NMKE	3.43103
APSF	0.907693	MOHI	0.428879
DHQU	0.453847	AKQU	2.1444
RHEC	0.453847	AKQM	1.28664
OHCU	0.907693	AKQG	3.00216
JHDG	0.453847	SNEC	0.428879
JHDE	0.453847	TFPV	1.28664
NMKE	5.9	TFHYY	0.428879
AKQU	0.907693	MDOC	2.1444
AKQM	0.907693	MDOL	1.71552
AKQG	0.907693	RHNT	1.71552
SNEC	0.453847	NHME	1.28664
TFPV	0.453847	MNOC	3.00216
TFHYY	0.453847	QPQK	0.428879
MDOC	4.08462	QPQS	0.428879
MDOL	1.36154	RHSI	0.857759
GFSU	1.36154	NQDE	0.428879
RHNT	0.453847	GFSU	1.28664
NHME	0.453847	AOQQ	1.28664
AKNE	3.17693	NHFC	1.28664
MNOC	1.81539	PFEV	1.71552
QPQK	0.453847	CINU	1.71552
QPQS	0.453847	IONE	1.71552
RHSI	0.453847	GBHV	0.428879
NQDE	3.63077	BPEU	1.28664
NHFC	0.907693	BPEC	0.428879
PFEV	0.453847	POEQ	0.428879
CINU	0.907693	BPCYY	1.28664
GBHV	0.453847	CQHE	2.1444
BPEU	0.453847	PRHE	1.71552
BPEC	0.453847	PSNZ	0.428879
BPCYY	1.36154	TTQC	0.857759
CQHE	1.36154	NHSG	2.1444
DFEL	0.453847	HFEE	0.428879
KPNE	2.26923	GMOE	1.71552
FRCUU	0.453847	PJNE	0.857759
NHEL	0.453847	TLQC	0.857759
AFIXX	0.453847	DOEU	0.428879
PRHE	0.453847	DOEV	0.428879
PSNZ	0.453847	OOOU	2.1444
[truncated: 254,002+ more rows]
