# Supplementary material for: Discovery and molecular basis of subtype-selective cyclophilin inhibitors
Source: Nat Chem Biol. 2022 Sep 26;18(11):1184–95. doi: 10.1038/s41589-022-01116-1 (PMC9596378; doi:10.1038/s41589-022-01116-1)
Supplement: Source Data Extended Data Fig. 6 — Prolyl-isomerase inhibition biochemical data. [file 41589_2022_1116_MOESM13_ESM.xlsx]

## Sheet: Extended Data 6a
		CypD			CypA			CypA E81S/K82R
	Peptide Only (Internal Control, average of 12 replicates)
				0.0118354						0.0118354
	2.5	0.0130164	0.0105388	0.0111693				0.0149704	0.0115524	0.0116922
	0.833333	0.0116824	0.0109807	0.011635				0.0155592	0.0145126	0.0147205
	0.277778	0.0150435	0.0147559	0.0133288				0.0183024	0.0221283	0.0183055
	0.0925926	0.0200623	0.019072	0.0196932				0.0303571	0.0264615	0.0289603
	0.0308642	0.0319629	0.0294831	0.0312373				0.0483258	0.0407013	0.044591
	0.0102881	0.0481415	0.042468	0.0461918				0.054478	0.0602156	0.0638792
	0.00342936	0.0528641	0.0617764	0.0626622				0.0533239	0.0621336	0.0549775
	0.00114312	0.0831514	0.080189	0.0827829				0.0643554	0.0694734	0.0704337
	Protein+peptide (Internal Control, average of 12 replicates)			0.0779016						0.0795483
	Peptide Only (Internal Control, average of 12 replicates)						0.0118354
	100				0.0163004	0.0127256	0.0133927
	33.3333				0.0153262	0.0140568	0.0136549
	11.1111				0.0201588	0.0195508	0.0180492
	3.7037				0.0311052	0.028282	0.0297493
	1.23457				0.0487452	0.0462982	0.0495445
	0.411523				0.0705336	0.0566595
	0.137174				0.0757809	0.0519162	0.0843011
	0.0457247				0.074777	0.0684099	0.0827353
	Protein+peptide (Internal Control, average of 12 replicates)						0.0824699

## Sheet: Extended Data 6b
		CypD			CypB			CypB E121S
	Peptide Only (Internal Control, average of 12 replicates)						0.0118354
	10				0.01612	0.0129022	0.0124723
	3.33333				0.0161953	0.015644	0.01448
	1.11111				0.0217222	0.0217564	0.0203
	0.37037				0.0354624	0.0349726	0.0337564
	0.123457				0.0551881	0.0491802	0.0539019
	0.0411523				0.0687807	0.0600953	0.0793972
	0.0137174				0.073063	0.048772	0.0791192
	0.00457247				0.0787172	0.0757456	0.0939238
	Protein+peptide (Internal Control, average of 12 replicates)						0.0786007
	Peptide Only (Internal Control, average of 12 replicates)			0.0118354						0.0118354
	2.5	0.0130164	0.0105388	0.0111693				0.014429	0.0128328	0.0110739
	0.833333	0.0116824	0.0109807	0.011635				0.0124333	0.0130771	0.0117963
	0.277778	0.0150435	0.0147559	0.0133288				0.0134334	0.0141519	0.0127069
	0.0925926	0.0200623	0.019072	0.0196932				0.0153394	0.0161642	0.0150995
	0.0308642	0.0319629	0.0294831	0.0312373				0.0215253	0.0207381	0.0202551
	0.0102881	0.0481415	0.042468	0.0461918				0.0314905	0.0308355	0.0335386
	0.00342936	0.0528641	0.0617764	0.0626622				0.0419087	0.0479398	0.0502284
	0.00114312	0.0831514	0.080189	0.0827829				0.0536393	0.0447921	0.0592612
	Protein+peptide (Internal Control, average of 12 replicates)			0.0779016						0.0579042

## Sheet: Extended Data 6c
	CypD			CypD K118E			CypD R124A			CypD K118E/R124A
Peptide Only (Internal Control, average of 12 replicates)			0.0118354			0.0118354
50	0.0193093	0.0185113	0.0178044	0.0162954	0.00998844	0.0103929
16.6667	0.0308606	0.027384	0.029226	0.0158935	0.0133056	0.0136878
5.55556	0.0499442	0.0445012	0.0384517	0.0221831	0.0195166	0.0212837
1.85185	0.0606047	0.0630005	0.0589871	0.0316606	0.0323396	0.0312126
0.617284	0.068197	0.0582199	0.067055	0.0314741	0.0405681	0.046062
0.205761	0.0604813	0.0740922		0.0537262	0.0491269	0.0592842
0.0685871	0.0727493	0.0592506	0.0607511
0.0228624	0.0619896	0.0624466	0.0821513
Protein+peptide (Internal Control, average of 12 replicates)			0.0758264			0.0599568
Peptide Only (Internal Control, average of 12 replicates)									0.0200319			0.0219056
10							0.019535	0.0211545	0.021756	0.0175928	0.0155889	0.0253984
3.33333							0.0288354	0.0273714	0.0288638	0.0190574	0.027097	0.0259088
1.11111							0.0499765	0.0447447	0.0406789	0.0234761	0.024138	0.0224131
0.37037							0.0755671	0.06413	0.0626791	0.0352015	0.0282658	0.0249412
0.123457							0.0960696	0.0901759	0.0627368	0.0529529	0.0468371	0.0370837
0.0411523							0.0874443	0.0874175	0.0868649	0.0778338	0.0613624
0.0137174							0.0720602	0.111487	0.0848921	0.0790183	0.0721757	0.0818981
0.00457247							0.0864779	0.106389	0.0969168	0.0823395	0.0756288	0.0703797
Protein+peptide (Internal Control, average of 12 replicates)									0.0905249			0.0889208
