# Supplementary material for: Discovery and molecular basis of subtype-selective cyclophilin inhibitors
Source: Nat Chem Biol. 2022 Sep 26;18(11):1184–95. doi: 10.1038/s41589-022-01116-1 (PMC9596378; doi:10.1038/s41589-022-01116-1)
Supplement: Source Data Extended Data Fig. 7 — Fluorescence polarization biochemical data. [file 41589_2022_1116_MOESM14_ESM.xlsx]

## Sheet: Extended Data 7a
Cyp (uM)	CypD			CypA			CypB			CypC			CypE			CypG			CypH			Cyp40			NKTR			PPIL1			PPWD1			PPIL2			PPIL3			PPIL4(Full Length)			PPIL6(C-Myc/DDK)			SDCCAG-10(GST)
0.925	226	230	220	239	238	233	241	248	228	238	234	230	216	224	211
0.4625	226	217	228	242	229	231	237	225	240	227	226	222	205	205	199
0.23125	219	213	208	229	228	224	246	228	228	209	203	197	199	191	190
0.115625	211	203	215	207	202	221	228	223	226	179	176	169	179	171	192
0.0578125	193	191	196	178	180	186	204	199	188	148	146	154	160	153	157
0.0289063	174	182	182	159	160	160	169	167	176	129	140	128	138	129	134
0.0144531	155	161	148	143	141	134	146	151	134	111	109	127	115	122	112
0.00722656	150	146	134	121	145	127	133	128	136	122	106	112	112	105	129
0.00361328	129	122	127	117	124	120	115	113	110	106	100	114	115	108	119
0.00180664	113	108	119	118	109	112	104	117	100	111	104	95	109	114	123
0.00090332	110	103	109	107	110	98	116	106	103	101	98	104	110	123	107
0.00045166	113	107	102	103	108	112	103	107	89	107	95	112	111	109	112
9.25																224	228	218		240	228	211	225	215	206	216	222	219	217	218		204	208	142	151	141	197	214	210
4.625																228	232	228	226	212	215	223	229	220	203	205	206	212	206	210		174	187	145	128	131	196	185	209
2.3125																224	229	217	219	224	229	218	217	214	179	186	185	204	214	191		157	167	136	132	129	176	179	170
1.15625																217	224	215	201	201	206	225	207	215	173	163	164	188	192	193		144	152	124	113	127	159	158	144
0.578125																203	208	205	187	179	174	210	211	207	141	143	146	179	183	179		122	142	111	114	110	138	150	140
0.289062																182	192	179	143	163	151	194	189	196	117	122	122	153	155	160		124	117	105	111	108	120	119	128
0.144531																163	166	161	111	123	118	158	168	152	98	98	107	137	154	150		108	113	109	101	105	101	112	113
0.0722656																135	140	127	115	114	119	129	134	132	106	102	103	130	132	126		119	114	112	110	106	108	104	107
0.0361328																116	120	121	102	113	117	125	119	122	90	107	110	121	119	127		120	103	110	107	111	114	112	101
0.0180664																109	109	110	112	116	103	109	112	112	125	101	107	105	105	114		106	101	114	102	120	112	106	118
0.0090332																108	107	95	101	112	117	96	96	112	98	107	102	117	109	109		99	109	106	110	107	113	95	111
0.0045166																96	97	95	107	110	112	120	107	110	108	100	89	101	109	98		115	102	113	114	106	109	92	109
0.4873																																								97	99	112	104	103	91
0.24365																																								100	109	95	87	105	104
0.121825																																								94	95	102	106	112	96
0.0609125																																								90	87	154	97	99	99
0.0304563																																								100	102	96	103	99	89
0.0152281																																								94	103		95	94	99
0.00761406																																								105	106	104	81	98	109
0.00380703																																								94	100	92	105	99	103
0.00190352																																								106	107	105	98	106	106
0.000951758																																								102	90	99	103	95	95
0.000475879																																								100	102	92	100	102	89
0.000237939																																								129	90	93	98	84	100
0.378																																														96	107	106
0.189																																														90	105	97
0.0945																																														102	101	107
0.04725																																														104	110	99
0.023625																																														105	108	100
0.0118125																																														92	105	98
0.00590625																																														95	106	95
0.00295313																																														90	97	102
0.00147656																																														104	97	106
0.000738281																																														102	100	91
0.000369141																																														104	113	100
0.00018457																																														98	96	94

## Sheet: Extended Data 7b
Cyp (uM)	CypD			CypA			CypB			CypC			CypE			CypG			CypH			Cyp40			NKTR			PPIL1			PPWD1			PPIL2			PPIL3			PPIL4(Full Length)			PPIL6(C-Myc/DDK)			SDCCAG-10(GST)
0.4873	243	235	225
0.162433	238	233	238
0.0541444	241	234	227
0.0180481	238	230	220
0.00601605	214	207
0.00200535	197	187	185
0.00066845	144	151	154
0.000222817	112	134	116
7.42722e-05	107	118	111
2.47574e-05	111	95	115
8.25247e-06	111	123	133
2.75082e-06	98	104	110
9.746				266	261	265	249	240	254	146	143	143	257	255	247	134	140	120							154	155	146				130	130	119
3.24867				252	260	261	247	251	247	140	136	141	247	251	257	105	117	121							112	128	125				120	114	111
1.08289				273	267	253	245	253	241	125	124	118	248	252	262	113	112	119							110	97	117				119	112	105
0.360963				246	248	251	231	237	235	117	108	124	245	258	242	116	110	108							104	106	108				113	116	116
0.120321				219	219	215	220	213	210	119	120	111	237	245	240	107	110	106							102	117	100				108	109	111
0.040107				191	170	182	168	178	170	111	109	120	225	213	216	113	116	113							118	109	95				108	108	107
0.013369				138	135	138	130	132	136	113	98	113	178	195	188	116	104	116							110	106	97				117	124	107
0.00445633				112	129	127	124	130	124	108	138	117	157	139	151	104	111	106							99	105	93				102	109	104
0.00148544				110	110	105	112	119	114	120	111	112	119	115	115	114	120	107							111	110	100				107	110	107
0.000495148				109	103	110	109	114	109	109	127	102	112	108	109	112	116	106							107	102	103				111	107	109
0.000165049				104	108	113	102	107	113	115	126	103	99	108	109	120	116	108							100	108	106				113	114	101
5.50165e-05				106	103	106	108	117	107	108	105	118	111	98	111	115	107	108							104	94	99				120	108	112
0.9746																			191	189	176
0.4873																			161	154	147
0.24365																			136	142	140
0.121825																			127	130	126
0.0609125																			114	122	112
0.0304563																			115	134	110
0.0152281																			100	115	108
0.00761406																			100	113	96
0.00380703																			109	111	103
0.00190352																			116	102	103
0.000951758																			107	104	109
0.000475879																			103	110	109
9.746																						231	239	226				253	244	233				142	132	118	214	211	222
4.873																						220	222	211				221	216	218				114	115	134	205	204	201
2.4365																						186	190	190				212	218	214				116	117	117	188	177	184
1.21825																						165	174	167				196	202	200				111	117	118	166	153	161
0.609125																						147	148	146				187	182	168				114	112	113	138	138	145
0.304563																						134	126	121				144	161	144				110	106	112	140	126	141
0.152281																						118	119	121				136	143	136				98	107	110	112	126	125
0.0761406																						112	112	102				104	125	133				118	115	105	115	121	114
0.0380703																						116	111	112				117	128	116				112	115	120	118	125	107
0.0190352																						108	102	115				110	110	111				114	116	110	116	106	122
0.00951758																						109	113	120				106	118	124				111	113	98	108	108	117
0.00475879																						111	103	110				114	110	106				98	106	106	113	107	109
0.4873																																								113	118	107	118	104	117	111	136	98
0.24365																																								113	108	115	122	119	115	118	115	116
0.121825																																								122	110	100	119	115	124	108	104	111
0.0609125																																								112	99	104	126	115	114	101	100	134
0.0304563																																								115	123	107	116	119	111	115	112	102
0.0152281																																								100	108	110	113	115	114	111	99	103
0.00761406																																								107	106	101	117	114	113	104	108	110
0.00380703																																								110	104	103	116	121	113	99	100	101
0.00190352																																								99	125	112	109	125	109	109	111	112
0.000951758																																								110	108	99	110	112	112	108	112	105
0.000475879																																								108	113	108	114	118	104	119	110	106
0.000237939																																								111	103	106	103	111	104	101	103	108

## Sheet: Extended Data 7c
Cyp (uM)	CypD			CypA			CypB			CypC			CypE			CypG			CypH			Cyp40			NKTR			PPIL1			PPWD1			PPIL2			PPIL3			PPIL4(Full Length)			PPIL6(C-Myc/DDK)			SDCCAG-10(GST)
0.4873	233	229	216
0.162433	241	244	233
0.0541444	220	221	234
0.0180481	226	204	211
0.00601605	176	178	173
0.00200535	139	155	146
0.00066845	123	127	138
0.000222817	115	118	118
7.42722e-05	104	114	103
2.47574e-05	118	105	107
8.25247e-06	104	107	107
2.75082e-06	107	100	111
9.746				258	255	256	242	245	247	135	147	132	259	245	223	107	125	118							136	124	138				125	130	108
3.24867				265	263	275	244	247	240	126	117	121	250	248	252	115	121	108							118	119	130				113	109	115
1.08289				243	255	245	239	236	240	122	117	127	249	248	234	102	109	107							110	115	104				108	115	116
0.360963				220	228	225	209	202	190	118	115	109	242	255	244	116	103	112							110	116	120				115	116	107
0.120321				183	170	176	165	151	154	117	111	111	219	227	234	109	107	109							115	97	124				113	102	104
0.040107				144	152	150	133	144	125	102	117	120	189	203	189	102	104	123							95	111	109				111	101	109
0.013369				118	116	125	129	128	115	114	107	114	139	150	152	106	102	118							131	118	108				113	104	111
0.00445633				119	103	113	109	102	112	117	118	121	139	120	145	110	117	115							103	102	109				103	109	115
0.00148544				119	112	101	118	108	112	114	155	116	121	119	123	110	119	113							99	114	115				132	108	121
0.000495148				107	117	102	103	116	112	108	113	129	114	116	109	105	114	118							106	108	112				111	103	116
0.000165049				105	110	103	112	141	106	115	112	124	114	101	105	94	110	112							107	115	110				121	102	112
5.50165e-05				100	104	113	103	109	113	110	116	106	105	107	111	100	105	127							107	114	99				110	110	129
0.9746																			148	146	139
0.4873																			130	135	134
0.24365																			134	123	125
0.121825																			111	113	121
0.0609125																			108	109	116
0.0304563																			112	118	136
0.0152281																			103	108	117
0.00761406																			110	112	123
0.00380703																			118	116	115
0.00190352																			117	103	110
0.000951758																			120	108	133
0.000475879
9.746																						182	183	180				207	226	199				123	143	129	183	182	184
4.873																						155	146	161				179	186	185				112	129	121	171	161	171
2.4365																						140	146	162				156	150	163				127	124	131	149	142	134
1.21825																						118	121	122				148	148	151				115	114	119	138	133	128
0.609125																						111	120	132				131	109	127				113	115	118	108	128	132
0.304563																						113	110	134				126	131	127				123	124	122	116	130	137
0.152281																						113	104	118				107	124	130				112	119	133	108	118	109
0.0761406																						114	125	123				111	113	128				111	123	120	123	119	118
0.0380703																						110	113	123				99	122	101				127	131	107	111	121	119
0.0190352																						123	105	99				118	104	106				126	113	118	122	111	108
0.00951758																						114	115	100				114	124	109				112	120	102	120	115	113
0.00475879																						119	95	102				113	112	116				118	112	127	100	108	116
0.4873																																								122	113	123	117	123	110	101	124	119
0.24365																																								128	113	107	115	119	117	111	114	126
0.121825																																								112	104	109	113	112	128	118	93	106
0.0609125																																								108	120	104	113	117	115	111	111	114
0.0304563																																								105	118	117	121	146	127	111	110	104
0.0152281																																								115	112	128	110	107	123	113	101	98
0.00761406																																								111	117	119	113	106	125	113	100	105
0.00380703																																								102	113	105	114	105	117	109	103	113
0.00190352																																								112	115	116	110	123	123	108	113	100
0.000951758																																								107	115	109	114	129	115	122	105	118
0.000475879																																								113	126	112	113	122	124	102	110	129
0.000237939																																								105	113	111	106	108	113	100	107	112
