# Supplementary material for: Discovery and molecular basis of subtype-selective cyclophilin inhibitors
Source: Nat Chem Biol. 2022 Sep 26;18(11):1184–95. doi: 10.1038/s41589-022-01116-1 (PMC9596378; doi:10.1038/s41589-022-01116-1)
Supplement: Source Data Extended Data Fig. 8 — Fluorescence microscopy data. [file 41589_2022_1116_MOESM15_ESM.xlsx]

## Sheet: Extended Data 8
	Total Cy5 Spot Area per Well (8a)			Cy5 spots per well (8b)			Mean Intensity of Cy5 spots (8c)			Sum intensity of Cy5 spots (8d)			Mean intensity of Cy5-whole cell (8e)			Sum intensity of Cy5-whole cell (8f)			Mitotracker Green and Cy5 Spots % Overlap (8g)			Mean intensity f Cy5 spots overlapping with Mitotracker Green (8h)
No Cy5 control	0.000771	0.002964	0.000792	0.000771	0.001778	0.000792	147.8			443329	378943	442789	147.7	147.7	147.6	868434	749072	880276	2e-05	5.95e-05	0	209	209.8	212
Cy5-enAc	3597	2826	3461	117.7	91	111.5	10310	11736	9911	37500000	33400000	35300000	6068	6734	5920	50600000	43700000	47200000	73.41	77.45	72.71	9968	11711	9874
B52-Cy5	1410	1541	1394	80.78	93.11	86.02	916.7	918.3	910.1	2464367	2867926	2536208	781.9	791.5	793	4394091	5560034	4671311	40.87	40.29	39.94	1013	1053	1047
*B52-Cy5	486.1	603.3	875.7	41.81	52.17	69.14	576.2	561.5	540.5	1359288	1565118	1822146	527.6	526	495.1	2563527	3037471	3499207	17.82	18.68	22.81	691.7	718.5	718.4
B52-Et-Cy5	3266	2950	2790	101	90.24	84.8	8285	7926	7316	21900000	19200000	16500000	4863	4766	4576	31000000	27000000	23900000	85.8	85.56	86.46	7737	7269	6689
*B52-Et-Cy5	3855	4679	3372	120.7	142.1	105.9	6244	6278	6074	18400000	21500000	16000000	3486	3232	3602	27500000	32700000	24000000	84.88	84.68	86.21	5780	6280	5416
B53-Cy5	749.3	1086	1082	63.67	70.17	76.65	525.6	512.2	517.4	1615594	1890345	2175708	481.7	456.7	475.9	3060188	3597441	4288189	21.44	28.05	25.24	671	647.5	670.1
*B53-Cy5	747.4	730.7	1105	57.07	53.68	67.27	408.4	384.2	427.7	1215929	1083970	1841592	367.5	340.9	386.6	2264980	1954694	3416429	22.73	23.26	27.77	510.4	484	527.6
B53-Et-Cy5	3565	4089	4488	115.3	134.7	149	9154	9249	8522	27400000	31300000	30900000	5126	5035	4337	37900000	43500000	43000000	86.25	86.5	84.76	8464	8285	8173
*B53-Et-Cy5	4447	3766	4547	138	122.1	140	11331	11654	10760	42500000	37300000	41500000	5896	6168	5465	57900000	50900000	56700000	83.96	85.76	82.93	11184	10702	10723
