# Supplementary material for: Discovery and molecular basis of subtype-selective cyclophilin inhibitors
Source: Nat Chem Biol. 2022 Sep 26;18(11):1184–95. doi: 10.1038/s41589-022-01116-1 (PMC9596378; doi:10.1038/s41589-022-01116-1)
Supplement: Source Data Extended Data Fig. 9 — Pro-drug esterase cleavage data. [file 41589_2022_1116_MOESM16_ESM.xlsx]

## Sheet: Extended Data 9
Tris-HCl (9a)
		Di-ester			Mono-ester			Di-acid
B52-Et-Cy5		100	100	100	0	0	0	0	0	0
B53-Et-Cy5		100	100	100	0	0	0	0	0	0
*B52-Et-Cy5		100	100	100	0	0	0	0	0	0
*B53-Et-Cy5		100	100	100	0	0	0	0	0	0
CES1 (9b)
		Di-ester			Mono-ester			Di-acid
B52-Et-Cy5		13	14	16	16	15	26	69	69	57
B53-Et-Cy5		12	10	13	60	57	55	28	33	32
*B52-Et-Cy5		12	11	10	24	16	12	62	72	76
*B53-Et-Cy5		11	8	8	52	46	48	38	46	45
CES2 (9c)		Di-ester			Mono-ester			Di-acid
B52-Et-Cy5		30	35	21	69	64	77	0	0	1
B53-Et-Cy5		21	21	11	78	78	87	0	1	2
*B52-Et-Cy5		23	21	20	75	76	77	1	2	2
*B53-Et-Cy5		27	29	29	72	71	71	1	1	1
A549 intracellular (9d)
		Di-ester			Mono-ester			Di-acid
B52-Et-Cy5		0	0	1	3	3	3	97	97	96
B53-Et-Cy5		18	14	21	15	26	24	67	60	55
*B52-Et-Cy5		7	8	8	11	9	16	81	82	75
*B53-Et-Cy5		19	20	20	77	76	77	3	4	3
Hela intracellular (9e)
B52-Et-Cy5		1	1	1	3	3	4	96	96	95
B53-Et-Cy5		20	12	12	11	9	9	70	79	80
*B52-Et-Cy5		10	9	11	26	24	25	63	66	63
*B53-Et-Cy5		30	29	44	64	63	51	6	8	5
HEK293T intracellular (9f)
B52-Et-Cy5		9	11	8	2	2	1	89	87	90
B53-Et-Cy5		74	74	72	11	11	11	15	15	17
*B52-Et-Cy5		66	69	68	14	14	14	19	16	17
*B53-Et-Cy5		53	51	54	46	48	45	1	1	1
SV40 MEF intracellular (9g)
B52-Et-Cy5		8	6	7	5	4	4	87	89	88
B53-Et-Cy5		36	40	39	8	8	8	56	52	53
*B52-Et-Cy5		32	30	27	21	21	22	46	48	50
*B53-Et-Cy5		43	41	46	54	56	52	3	3	3
HepG2 intracellular (9h)
B52-Et-Cy5		45	44	43	11	11	11	44	44	45
B53-Et-Cy5		67	68	68	19	18	19	14	14	14
*B52-Et-Cy5		58	61	60	23	22	23	18	16	17
*B53-Et-Cy5		63	62	63	34	35	34	3	3	3
